# Supplementary material for: [4-(All­yloxy)phen­yl](phen­yl)methanone
Source: Acta Crystallogr Sect E Struct Rep Online. 2014 Jun 25;70(Pt 7):o814–5. doi: 10.1107/S1600536814014342 (PMC4120571; doi:10.1107/S1600536814014342)
Supplement: Supplementary file 1 [file e-70-0o814-sup1.cif]

##############################################################################
#                                                                            #
# This CIF contains the data in a paper accepted for publication in          #
# Acta Crystallographica Section E. It conforms to the requirements of       #
# Notes for Authors for Acta Crystallographica Section E, and has been       #
# peer reviewed under the auspices of the IUCr Commission on Journals.       #
#                                                                            #
# Full details of the Crystallographic Information File format               #
# are given in the paper "The Crystallographic Information File (CIF):       #
# a New Standard Archive File for Crystallography" by S. R. Hall, F. H.      #
# Allen and I. D. Brown [Acta Cryst. (1991), A47, 655-685].                  #
#                                                                            #
# The current version of the core CIF dictionary is obtainable from          #
# ftp://ftp.iucr.org/pub/cif_core.dic.                                       #
#                                                                            #
# Software is freely available for graphical display of the structure(s)     #
# in this CIF. For information consult the CIF software page                 #
# http://www.iucr.org/resources/cif/software.                                #
#                                                                            #
# This file may be used for bona fide research purposes within the           #
# scientific community so long as proper attribution is given to the journal # 
# article from which it was obtained.                                        #
#                                                                            #
##############################################################################
data_global
_audit_creation_method     'WinGX routine CIF_UPDATE'
_audit_conform_dict_name     cif_core.dic
_audit_conform_dict_version     2.4.3
_journal_date_recd_electronic     2014-05-22
_journal_date_accepted     2014-06-18
_journal_name_full     'Acta Crystallographica, Section E'
_journal_year     2014
_journal_volume     70
_journal_issue      7
_journal_page_first     o814
_journal_page_last     o815
_journal_paper_category     QO
_journal_paper_doi     10.1107/S1600536814014342
_journal_coeditor_code     LD2129
_publ_contact_author_name     'D'Vries, Richard F.'
_publ_contact_author_address
;
Av. Trabalhador S\^ao carlense, 400. S\^ao Carlos, SP 13566-590, Brazil
;
_publ_contact_author_email     'ridvries@ifsc.usp.br'
_publ_contact_author_fax     ' '
_publ_contact_author_phone     '+55 16 3373-8689'
_publ_section_title
;
[4-(Allyloxy)phenyl](phenyl)methanone
;
loop_
    _publ_author_name
    _publ_author_footnote
    _publ_author_address
    'D'Vries, Richard F.' .
;
Instituto de F\'isica de S\~ao Carlos, Universidade de S\~ao Paulo
Av. Trabalhador s\~ao-carlense 400, S\~ao Carlos
SP, 13566-590, Brazil
;
    'Grande, Carlos D.' .
;
Programa de Ingenieria Agroindustrial,
Universidad San Buenaventura, AA 7154, Santiago de Cali,
Colombia
;
    'Chaur, Manuel N.' .
;
Departamento de Qu\'imica, Facultad de Ciencias, Universidad del Valle
AA 25360, Santiago de Cali,
Colombia
;
    'Ellena, Javier A.' .
;
Instituto de F\'isica de S\~ao Carlos, Universidade de S\~ao Paulo
Av. Trabalhador s\~ao-carlense 400, S\~ao Carlos
SP, 13566-590, Brazil
;
    'Advincula, Rigoberto C.' .
;
Case Western Reserve University
Department of Macromolecular Science and Engineering
2100 Adelbert Road
Kent Hale Smith Bldg
Cleveland, Ohio 44106,
USA
;
data_I
_audit_creation_method     'WinGX routine CIF_UPDATE'
_audit_conform_dict_name     cif_core.dic
_audit_conform_dict_version     2.4.3
_database_code_depnum_ccdc_archive     'CCDC 1009057'
_chemical_name_systematic
;
[4-(Allyloxy)phenyl](phenyl)methanone
;
_chemical_formula_moiety     'C16 H14 O2'
_chemical_formula_sum     'C16 H14 O2'
_chemical_formula_iupac     'C16 H14 O2'
_chemical_formula_weight     238.27
_chemical_melting_point     ?
_symmetry_cell_setting     monoclinic
_symmetry_space_group_name_H-M     'P 21'
_symmetry_space_group_name_Hall     'P 2yb'
loop_
    _symmetry_equiv_pos_as_xyz
    'x, y, z'
    '-x, y+1/2, -z'
_cell_length_a     6.0141(5)
_cell_length_b     7.8839(8)
_cell_length_c     13.5992(14)
_cell_angle_alpha     90
_cell_angle_beta     94.442(6)
_cell_angle_gamma     90
_cell_volume     642.86(11)
_cell_formula_units_Z     2
_cell_measurement_reflns_used     1583
_cell_measurement_theta_min     2.989
_cell_measurement_theta_max     27.88
_cell_measurement_temperature     293(2)
_cell_special_details     ?
_exptl_crystal_description     Prism
_exptl_crystal_colour     colourless
_exptl_crystal_size_max     0.12
_exptl_crystal_size_mid     0.08
_exptl_crystal_size_min     0.06
_exptl_crystal_density_diffrn     1.231
_exptl_crystal_density_method     'not measured'
_exptl_crystal_F_000     252
_exptl_absorpt_coefficient_mu     0.08
_exptl_absorpt_correction_type     none
_shelx_estimated_absorpt_T_min     0.99
_shelx_estimated_absorpt_T_max     0.995
_exptl_special_details
;
The absence of some reflections of the data sets is due to merged them. The 001
reflection was removed because it intensity was affect by the beam stop.
;
_diffrn_ambient_temperature     293(2)
_diffrn_radiation_type     MoK\a
_diffrn_radiation_wavelength     0.71073
_diffrn_radiation_monochromator     'horizonally mounted graphite crystal'
_diffrn_measurement_device_type     'Nonius KappaCCD'
_diffrn_measurement_device     '95mm CCD camera on \k-goniostat'
_diffrn_measurement_method     'CCD rotation images, thick slices'
_diffrn_detector_area_resol_mean     9
_diffrn_reflns_number     1609
_diffrn_reflns_av_R_equivalents     0.065
_diffrn_reflns_theta_min     2.987
_diffrn_reflns_theta_max     27.786
_diffrn_reflns_theta_full     25.242
_diffrn_measured_fraction_theta_max     0.989
_diffrn_measured_fraction_theta_full     0.996
_diffrn_reflns_limit_h_min     0.000000
_diffrn_reflns_limit_h_max     7.000000
_diffrn_reflns_limit_k_min     0.00000
_diffrn_reflns_limit_k_max     10.000000
_diffrn_reflns_limit_l_min     -17.00000
_diffrn_reflns_limit_l_max     17.000000
_refine_special_details     ?
_reflns_number_total     1603
_reflns_number_gt     1021
_reflns_threshold_expression     I>2\s(I)
_refine_ls_structure_factor_coef     Fsqd
_refine_ls_matrix_type     full
_refine_ls_R_factor_all     0.0916
_refine_ls_R_factor_gt     0.0487
_refine_ls_wR_factor_gt     0.1106
_refine_ls_wR_factor_ref     0.1325
_refine_ls_goodness_of_fit_ref     1.006
_refine_ls_restrained_S_all     1.006
_refine_ls_number_reflns     1603
_refine_ls_number_parameters     167
_refine_ls_number_restraints     1
_refine_ls_number_constraints     0
_refine_ls_hydrogen_treatment     mixed
_refine_ls_weighting_scheme     calc
_refine_ls_weighting_details
                      'w=1/[\s^2^(Fo^2^)+(0.0858P)^2^] where P=(Fo^2^+2Fc^2^)/3'
_atom_sites_solution_hydrogens     geom
_refine_ls_shift/su_max     0
_refine_ls_shift/su_mean     0
_refine_diff_density_max     0.17
_refine_diff_density_min     -0.157
_refine_ls_extinction_method     none
_refine_ls_extinction_coef     ?
_refine_ls_abs_structure_details     ?
_refine_ls_abs_structure_Flack     ?
loop_
    _atom_type_symbol
    _atom_type_description
    _atom_type_scat_dispersion_real
    _atom_type_scat_dispersion_imag
    _atom_type_scat_source
    C C 0.0033 0.0016 'International Tables Vol C Tables 4.2.6.8 and 6.1.1.4'
    H H 0 0 'International Tables Vol C Tables 4.2.6.8 and 6.1.1.4'
    O O 0.0106 0.006 'International Tables Vol C Tables 4.2.6.8 and 6.1.1.4'
_computing_data_collection     'COLLECT (Nonius, 1998)'
_computing_cell_refinement     'SCALEPACK (Otwinowski & Minor, 1997)'
_computing_data_reduction     'DENZO and SCALEPACK (Otwinowski & Minor, 1997)'
_computing_structure_solution     'SHELXS2013 (Sheldrick, 2008)'
_computing_structure_refinement     'SHELXL2013 (Sheldrick, 2008)'
_computing_molecular_graphics     'ORTEP-3 for Windows (Farrugia, 2012)'
_computing_publication_material
;
WinGX (Farrugia, 2012), DIAMOND (Brandenburg, 2006), Mercury
(Macrae <i>et al.</i>,
2008) and PARST (Nardelli, 1995)
;
loop_
    _atom_site_type_symbol
    _atom_site_label
    _atom_site_fract_x
    _atom_site_fract_y
    _atom_site_fract_z
    _atom_site_U_iso_or_equiv
    _atom_site_adp_type
    _atom_site_calc_flag
    _atom_site_occupancy
    _atom_site_disorder_assembly
    _atom_site_disorder_group
    C C16 1.2957(8) 0.3081(6) 0.2215(3) 0.1064(13) Uani d 1 . .
    H H16A 1.4203 0.317 0.2662 0.128 Uiso calc 1 . .
    H H16B 1.3132 0.2899 0.155 0.128 Uiso calc 1 . .
    H H15 0.960(6) 0.322(7) 0.199(3) 0.119(14) Uiso d 1 . .
    C C1 0.5814(4) 0.3364(4) 0.8323(2) 0.0589(7) Uani d 1 . .
    C C2 0.7988(4) 0.3074(4) 0.8703(2) 0.0660(8) Uani d 1 . .
    H H2 0.8946 0.2419 0.8356 0.079 Uiso calc 1 . .
    C C3 0.8714(5) 0.3768(5) 0.9602(2) 0.0780(9) Uani d 1 . .
    H H3 1.0159 0.3552 0.9867 0.094 Uiso calc 1 . .
    C C4 0.7337(6) 0.4775(5) 1.0114(2) 0.0846(10) Uani d 1 . .
    H H4 0.7851 0.5244 1.0717 0.102 Uiso calc 1 . .
    C C5 0.5206(6) 0.5084(5) 0.9730(3) 0.0825(9) Uani d 1 . .
    H H5 0.4277 0.5779 1.0068 0.099 Uiso calc 1 . .
    C C6 0.4430(5) 0.4374(5) 0.8849(2) 0.0732(8) Uani d 1 . .
    H H6 0.2967 0.457 0.8601 0.088 Uiso calc 1 . .
    C C7 0.4818(4) 0.2537(4) 0.7404(2) 0.0618(7) Uani d 1 . .
    C C8 0.6023(4) 0.2502(3) 0.64903(19) 0.0551(6) Uani d 1 . .
    C C9 0.7921(4) 0.3450(4) 0.63562(19) 0.0558(6) Uani d 1 . .
    H H9 0.8546 0.4107 0.6874 0.067 Uiso calc 1 . .
    C C10 0.8906(4) 0.3438(3) 0.54670(18) 0.0577(6) Uani d 1 . .
    H H10 1.0187 0.4071 0.5394 0.069 Uiso calc 1 . .
    C C11 0.7969(4) 0.2475(4) 0.46872(19) 0.0570(6) Uani d 1 . .
    C C12 0.6079(4) 0.1514(4) 0.4819(2) 0.0666(8) Uani d 1 . .
    H H12 0.5458 0.0852 0.4302 0.08 Uiso calc 1 . .
    C C13 0.5125(4) 0.1529(4) 0.5696(2) 0.0656(7) Uani d 1 . .
    H H13 0.3855 0.0881 0.5767 0.079 Uiso calc 1 . .
    C C14 1.0531(5) 0.3498(4) 0.3553(2) 0.0700(8) Uani d 1 . .
    H H14A 1.1858 0.3269 0.3984 0.084 Uiso calc 1 . .
    H H14B 1.0095 0.4668 0.3647 0.084 Uiso calc 1 . .
    C C15 1.0986(7) 0.3210(6) 0.2518(2) 0.0848(10) Uani d 1 . .
    O O1 0.2952(3) 0.1918(4) 0.74038(17) 0.0906(8) Uani d 1 . .
    O O2 0.8762(3) 0.2378(3) 0.37801(13) 0.0715(6) Uani d 1 . .
loop_
    _atom_site_aniso_label
    _atom_site_aniso_U_11
    _atom_site_aniso_U_22
    _atom_site_aniso_U_33
    _atom_site_aniso_U_12
    _atom_site_aniso_U_13
    _atom_site_aniso_U_23
    C16 0.136(3) 0.105(3) 0.082(2) 0.012(3) 0.032(2) -0.009(2)
    C1 0.0556(14) 0.0588(16) 0.0637(14) -0.0029(13) 0.0135(12) 0.0036(14)
    C2 0.0571(15) 0.0756(19) 0.0663(17) 0.0002(13) 0.0116(13) 0.0027(15)
    C3 0.0674(16) 0.103(3) 0.0636(17) -0.0109(17) 0.0026(14) 0.0057(17)
    C4 0.098(2) 0.093(2) 0.0655(18) -0.0230(19) 0.0192(18) -0.0085(18)
    C5 0.089(2) 0.077(2) 0.084(2) 0.0005(18) 0.0283(18) -0.0107(18)
    C6 0.0629(15) 0.0760(19) 0.083(2) 0.0060(15) 0.0220(14) 0.0025(18)
    C7 0.0487(14) 0.0666(16) 0.0700(16) 0.0002(13) 0.0041(12) 0.0027(14)
    C8 0.0513(13) 0.0511(14) 0.0624(15) 0.0022(12) 0.0006(11) 0.0025(13)
    C9 0.0535(13) 0.0560(14) 0.0570(14) -0.0015(12) -0.0011(11) -0.0035(13)
    C10 0.0563(13) 0.0584(15) 0.0584(15) -0.0056(13) 0.0038(12) 0.0000(14)
    C11 0.0617(14) 0.0521(13) 0.0568(15) 0.0042(13) 0.0017(12) 0.0011(14)
    C12 0.0700(16) 0.0608(16) 0.0671(18) -0.0082(14) -0.0076(14) -0.0089(15)
    C13 0.0603(15) 0.0614(16) 0.0751(19) -0.0101(14) 0.0055(14) -0.0019(16)
    C14 0.0773(18) 0.0667(18) 0.0672(17) 0.0032(15) 0.0133(14) -0.0003(16)
    C15 0.099(2) 0.092(2) 0.0645(17) 0.001(2) 0.0139(18) 0.0056(18)
    O1 0.0605(12) 0.121(2) 0.0911(15) -0.0256(13) 0.0138(11) -0.0100(15)
    O2 0.0857(13) 0.0694(12) 0.0600(11) -0.0070(11) 0.0099(9) -0.0039(11)
_geom_special_details
;
All e.s.d.'s (except the e.s.d. in the dihedral angle between two l.s. planes)
are estimated using the full covariance matrix. The cell e.s.d.'s are taken
into account individually in the estimation of e.s.d.'s in distances, angles
and torsion angles; correlations between e.s.d.'s in cell parameters are only
used when they are defined by crystal symmetry. An approximate (isotropic)
treatment of cell e.s.d.'s is used for estimating e.s.d.'s involving l.s.
planes.
;
loop_
    _geom_bond_atom_site_label_1
    _geom_bond_atom_site_label_2
    _geom_bond_site_symmetry_2
    _geom_bond_distance
    _geom_bond_publ_flag
    C16 C15 . 1.289(5) ?
    C16 H16A . 0.93 ?
    C16 H16B . 0.93 ?
    C1 C2 . 1.387(3) ?
    C1 C6 . 1.390(4) ?
    C1 C7 . 1.494(4) ?
    C2 C3 . 1.379(4) ?
    C2 H2 . 0.93 ?
    C3 C4 . 1.375(5) ?
    C3 H3 . 0.93 ?
    C4 C5 . 1.368(5) ?
    C4 H4 . 0.93 ?
    C5 C6 . 1.371(5) ?
    C5 H5 . 0.93 ?
    C6 H6 . 0.93 ?
    C7 O1 . 1.224(3) ?
    C7 C8 . 1.486(4) ?
    C8 C9 . 1.388(4) ?
    C8 C13 . 1.399(4) ?
    C9 C10 . 1.387(4) ?
    C9 H9 . 0.93 ?
    C10 C11 . 1.387(4) ?
    C10 H10 . 0.93 ?
    C11 O2 . 1.359(3) ?
    C11 C12 . 1.389(4) ?
    C12 C13 . 1.363(4) ?
    C12 H12 . 0.93 ?
    C13 H13 . 0.93 ?
    C14 O2 . 1.435(3) ?
    C14 C15 . 1.472(4) ?
    C14 H14A . 0.97 ?
    C14 H14B . 0.97 ?
    C15 H15 . 1.06(4) ?
loop_
    _geom_angle_atom_site_label_1
    _geom_angle_atom_site_label_2
    _geom_angle_atom_site_label_3
    _geom_angle_site_symmetry_1
    _geom_angle_site_symmetry_3
    _geom_angle
    _geom_angle_publ_flag
    C15 C16 H16A . . 120 ?
    C15 C16 H16B . . 120 ?
    H16A C16 H16B . . 120 ?
    C2 C1 C6 . . 119.2(3) ?
    C2 C1 C7 . . 123.1(3) ?
    C6 C1 C7 . . 117.6(2) ?
    C3 C2 C1 . . 119.3(3) ?
    C3 C2 H2 . . 120.3 ?
    C1 C2 H2 . . 120.3 ?
    C4 C3 C2 . . 121.1(3) ?
    C4 C3 H3 . . 119.5 ?
    C2 C3 H3 . . 119.5 ?
    C5 C4 C3 . . 119.5(3) ?
    C5 C4 H4 . . 120.3 ?
    C3 C4 H4 . . 120.3 ?
    C6 C5 C4 . . 120.5(3) ?
    C6 C5 H5 . . 119.8 ?
    C4 C5 H5 . . 119.8 ?
    C5 C6 C1 . . 120.4(3) ?
    C5 C6 H6 . . 119.8 ?
    C1 C6 H6 . . 119.8 ?
    O1 C7 C8 . . 120.0(3) ?
    O1 C7 C1 . . 118.8(3) ?
    C8 C7 C1 . . 121.2(2) ?
    C9 C8 C13 . . 117.8(2) ?
    C9 C8 C7 . . 124.0(2) ?
    C13 C8 C7 . . 118.1(2) ?
    C8 C9 C10 . . 121.5(2) ?
    C8 C9 H9 . . 119.3 ?
    C10 C9 H9 . . 119.3 ?
    C11 C10 C9 . . 119.6(2) ?
    C11 C10 H10 . . 120.2 ?
    C9 C10 H10 . . 120.2 ?
    O2 C11 C10 . . 125.1(2) ?
    O2 C11 C12 . . 115.7(2) ?
    C10 C11 C12 . . 119.2(2) ?
    C13 C12 C11 . . 120.8(3) ?
    C13 C12 H12 . . 119.6 ?
    C11 C12 H12 . . 119.6 ?
    C12 C13 C8 . . 121.1(2) ?
    C12 C13 H13 . . 119.4 ?
    C8 C13 H13 . . 119.4 ?
    O2 C14 C15 . . 107.8(3) ?
    O2 C14 H14A . . 110.1 ?
    C15 C14 H14A . . 110.1 ?
    O2 C14 H14B . . 110.1 ?
    C15 C14 H14B . . 110.1 ?
    H14A C14 H14B . . 108.5 ?
    C16 C15 C14 . . 124.2(4) ?
    C16 C15 H15 . . 119(2) ?
    C14 C15 H15 . . 117(2) ?
    C11 O2 C14 . . 118.6(2) ?
loop_
    _geom_hbond_atom_site_label_D
    _geom_hbond_atom_site_label_H
    _geom_hbond_atom_site_label_A
    _geom_hbond_site_symmetry_A
    _geom_hbond_distance_DH
    _geom_hbond_distance_HA
    _geom_hbond_distance_DA
    _geom_hbond_angle_DHA
    C5 H5 Cg1 2_657 0.93 2.83 3.651(3) 147
    C14 H14B Cg2 2_756 0.97 2.96 3.630(3) 127
    C10 H10 O2 2_756 0.93 2.89 3.528(4) 127
    C2 H2 O1 1_655 0.93 2.85 3.698(4) 152
    C14 H14B O1 2_656 0.97 2.85 3.596(4) 134
_iucr_refine_instructions_details
;
TITL shelx in P21
CELL  0.71073   6.0141   7.8839  13.5992   90.000   94.442   90.000
ZERR     2.00   0.0005   0.0008   0.0014    0.000    0.006    0.000
LATT  -1
SYMM  - X, 1/2 + Y, - Z
SFAC  C    H    O
UNIT  32   28   4
MERG   2
FMAP   2
PLAN   20
acta
SIZE     0.060   0.080   0.120
BOND   $H
L.S.  10
WGHT    0.085800
FVAR       2.15756
C16   1    1.295653    0.308099    0.221520    11.00000    0.13551    0.10513 =
         0.08235   -0.00931    0.03230    0.01154
AFIX  93
H16A  2    1.420306    0.317030    0.266153    11.00000   -1.20000
H16B  2    1.313214    0.289857    0.155003    11.00000   -1.20000
AFIX   0
H15   2    0.959687    0.322407    0.199461    11.00000    0.11912
MOLE    1
C1    1    0.581434    0.336399    0.832313    11.00000    0.05560    0.05882 =
         0.06365    0.00361    0.01353   -0.00292
C2    1    0.798835    0.307423    0.870345    11.00000    0.05706    0.07564 =
         0.06633    0.00272    0.01160    0.00016
AFIX  43
H2    2    0.894648    0.241861    0.835582    11.00000   -1.20000
AFIX   0
C3    1    0.871390    0.376839    0.960225    11.00000    0.06745    0.10265 =
         0.06359    0.00569    0.00261   -0.01090
AFIX  43
H3    2    1.015856    0.355166    0.986656    11.00000   -1.20000
AFIX   0
C4    1    0.733719    0.477549    1.011408    11.00000    0.09771    0.09257 =
         0.06552   -0.00846    0.01921   -0.02301
AFIX  43
H4    2    0.785077    0.524378    1.071707    11.00000   -1.20000
AFIX   0
C5    1    0.520555    0.508367    0.972960    11.00000    0.08906    0.07743 =
         0.08441   -0.01075    0.02832    0.00051
AFIX  43
H5    2    0.427659    0.577928    1.006830    11.00000   -1.20000
AFIX   0
C6    1    0.442955    0.437430    0.884867    11.00000    0.06293    0.07602 =
         0.08323    0.00248    0.02195    0.00604
AFIX  43
H6    2    0.296711    0.457043    0.860119    11.00000   -1.20000
AFIX   0
C7    1    0.481818    0.253679    0.740363    11.00000    0.04872    0.06656 =
         0.06999    0.00266    0.00410    0.00023
C8    1    0.602327    0.250241    0.649034    11.00000    0.05131    0.05111 =
         0.06235    0.00248    0.00060    0.00215
C9    1    0.792068    0.344969    0.635619    11.00000    0.05354    0.05598 =
         0.05696   -0.00352   -0.00115   -0.00147
AFIX  43
H9    2    0.854585    0.410728    0.687396    11.00000   -1.20000
AFIX   0
C10   1    0.890585    0.343771    0.546700    11.00000    0.05634    0.05842 =
         0.05837   -0.00004    0.00376   -0.00556
AFIX  43
H10   2    1.018702    0.407127    0.539396    11.00000   -1.20000
AFIX   0
C11   1    0.796923    0.247528    0.468724    11.00000    0.06173    0.05211 =
         0.05684    0.00109    0.00171    0.00420
C12   1    0.607922    0.151366    0.481893    11.00000    0.06996    0.06078 =
         0.06713   -0.00893   -0.00763   -0.00820
AFIX  43
H12   2    0.545759    0.085171    0.430238    11.00000   -1.20000
AFIX   0
C13   1    0.512497    0.152852    0.569587    11.00000    0.06027    0.06141 =
         0.07510   -0.00186    0.00553   -0.01014
AFIX  43
H13   2    0.385548    0.088052    0.576745    11.00000   -1.20000
AFIX   0
C14   1    1.053141    0.349813    0.355311    11.00000    0.07732    0.06670 =
         0.06724   -0.00033    0.01334    0.00321
AFIX  23
H14A  2    1.185821    0.326859    0.398434    11.00000   -1.20000
H14B  2    1.009492    0.466800    0.364658    11.00000   -1.20000
AFIX   0
C15   1    1.098586    0.321000    0.251846    11.00000    0.09913    0.09205 =
         0.06450    0.00555    0.01393    0.00111
O1    3    0.295206    0.191831    0.740383    11.00000    0.06053    0.12140 =
         0.09106   -0.01001    0.01382   -0.02563
O2    3    0.876178    0.237802    0.378013    11.00000    0.08570    0.06944 =
         0.05998   -0.00390    0.00986   -0.00695
HKLF 4
REM  shelx in P21
REM R1 =  0.0487 for    1021 Fo > 4sig(Fo)  and  0.0916 for all    1603 data
REM    167 parameters refined using      1 restraints
END
;
