# Supplementary material for: [4-(All­yloxy)phen­yl](phen­yl)methanone
Source: Acta Crystallogr Sect E Struct Rep Online. 2014 Jun 25;70(Pt 7):o814–5. doi: 10.1107/S1600536814014342 (PMC4120571; doi:10.1107/S1600536814014342)
Supplement: Supplementary file 2 [file e-70-0o814-Isup2.hkl]

#
# h,k,l, Fc-squared, Fo-squared, sigma(Fo-squared), status flag
#
data_I
_shelx_title ' shelx in P21'
_shelx_refln_list_code          4
_shelx_F_calc_maximum       37.18
_exptl_crystal_F_000       252.00
_reflns_d_resolution_high  0.7623

loop_
 _space_group_symop_operation_xyz
 'x, y, z'
 '-x, y+1/2, -z'

_cell_length_a     6.0141
_cell_length_b     7.8839
_cell_length_c    13.5992
_cell_angle_alpha  90.000
_cell_angle_beta   94.442
_cell_angle_gamma  90.000

_shelx_F_squared_multiplier     1.000

loop_
 _refln_index_h
 _refln_index_k
 _refln_index_l
 _refln_F_squared_calc
 _refln_F_squared_meas
 _refln_F_squared_sigma
 _refln_observed_status
   1   0   0        344.26        283.38         3.28 o
   2   0   0         40.41         35.36         0.77 o
   3   0   0        390.32        451.21         5.91 o
   4   0   0          0.10          0.21         0.39 o
   5   0   0          4.09          4.47         0.61 o
   6   0   0          2.50          2.15         0.73 o
   7   0   0          0.19         -0.28         1.48 o
   1   1   0       1169.51       1058.64        14.78 o
   2   1   0        393.51        369.80         3.57 o
   3   1   0        210.87        232.10         2.40 o
   4   1   0        251.05        294.09         3.02 o
   5   1   0         17.91         18.54         0.60 o
   6   1   0         14.73         13.37         0.75 o
   7   1   0          6.78          5.52         1.18 o
   1   2   0       1208.34       1141.02        11.90 o
   2   2   0         57.95         50.42         0.79 o
   3   2   0         91.77        113.84         1.39 o
   4   2   0         29.07         27.58         0.58 o
   5   2   0          6.53          5.50         0.46 o
   6   2   0          6.77          6.26         0.65 o
   7   2   0          1.09          0.98         1.09 o
   1   3   0         50.44         48.08         0.71 o
   2   3   0         28.18         21.83         0.48 o
   3   3   0         49.80         52.15         0.87 o
   4   3   0         32.95         35.75         0.72 o
   5   3   0          2.88          2.86         0.46 o
   6   3   0          6.88          6.74         0.67 o
   7   3   0          0.10          1.37         1.27 o
   0   4   0         70.56         66.01         1.28 o
   1   4   0        142.43        137.72         1.63 o
   2   4   0         19.15         16.52         0.41 o
   3   4   0         17.54         15.74         0.55 o
   4   4   0         17.08         17.05         0.61 o
   5   4   0          4.98          4.49         0.55 o
   6   4   0          0.90          1.76         0.69 o
   7   4   0          1.20          1.42         2.62 o
   1   5   0         10.26         10.14         0.38 o
   2   5   0         46.87         46.10         0.76 o
   3   5   0         12.25         13.10         0.50 o
   4   5   0         21.47         22.09         0.74 o
   5   5   0          5.66          5.16         0.72 o
   6   5   0          2.76          4.37         0.93 o
   0   6   0         43.43         46.74         1.39 o
   1   6   0         25.96         26.37         0.71 o
   2   6   0          0.35          0.21         0.39 o
   3   6   0          1.73          1.44         0.49 o
   4   6   0          1.95          1.03         0.52 o
   5   6   0          2.51          3.12         0.74 o
   6   6   0          0.23          1.33         1.28 o
   1   7   0         11.20         12.84         0.60 o
   2   7   0          2.84          1.57         0.51 o
   3   7   0          1.67          1.57         0.60 o
   4   7   0          1.87          2.08         0.78 o
   5   7   0          0.99          1.46         1.24 o
   0   8   0         17.17         17.59         1.13 o
   1   8   0         12.92         13.65         0.79 o
   2   8   0          2.12          2.02         0.65 o
   3   8   0          1.98          1.97         0.83 o
   4   8   0          0.34         -0.06         1.04 o
   1   9   0          9.33          7.53         1.37 o
   2   9   0          0.88          2.02         1.03 o
   3   9   0          0.46         -0.52         1.61 o
   0  10   0         15.24          9.70         2.57 o
   1  10   0          0.47          0.90         1.70 o
   2  10   0          0.67         -3.07         3.07 o
  -7   0   1          0.23          0.52         1.29 o
  -6   0   1         21.70         21.61         1.12 o
  -5   0   1          1.15          1.74         0.48 o
  -4   0   1          2.46          1.97         0.43 o
  -3   0   1         93.00        110.50         1.95 o
  -2   0   1         17.11         18.06         0.47 o
  -1   0   1         13.18          9.70         0.26 o
   1   0   1       1272.56       1098.83        19.97 o
   2   0   1        186.51        182.04         2.63 o
   3   0   1         38.84         40.73         0.95 o
   4   0   1         81.89        101.34         1.96 o
   5   0   1          3.09          2.19         0.52 o
   6   0   1         18.43         19.96         1.04 o
   7   0   1         10.68          8.42         1.88 o
  -7   1   1          0.81         -0.21         0.88 o
  -6   1   1          1.06         -0.30         0.45 o
  -5   1   1          6.42          5.76         0.40 o
  -4   1   1          3.09          2.13         0.26 o
  -3   1   1         76.26         80.18         1.00 o
  -2   1   1          7.04          6.59         0.24 o
  -1   1   1        920.19        852.35         8.93 o
   0   1   1        558.89        341.31         4.28 o
   2   1   1          0.55          0.56         0.19 o
   3   1   1        144.38        150.17         1.70 o
   4   1   1         78.70         85.84         1.12 o
   5   1   1         19.31         17.32         0.62 o
   6   1   1          0.66          1.12         0.54 o
   7   1   1          0.72          0.41         0.97 o
  -7   2   1          0.84          1.31         1.09 o
  -6   2   1         11.63         11.76         0.70 o
  -5   2   1          3.89          4.25         0.40 o
  -4   2   1         16.88         16.45         0.49 o
  -3   2   1        186.80        217.51         2.32 o
  -2   2   1        144.45        153.37         1.84 o
  -1   2   1        390.01        378.94         3.61 o
   2   2   1         21.95         18.58         0.44 o
   3   2   1         37.19         34.87         0.66 o
   4   2   1         16.26         15.96         0.48 o
   5   2   1          0.42          0.17         0.34 o
   6   2   1          5.10          5.81         0.69 o
   7   2   1          1.91          2.41         1.47 o
  -7   3   1          2.21          3.27         1.22 o
  -6   3   1          4.88          4.47         0.61 o
  -5   3   1         32.12         29.56         0.76 o
  -4   3   1         13.34         12.90         0.50 o
  -3   3   1        220.17        251.70         2.79 o
  -2   3   1        123.54        134.80         1.61 o
  -1   3   1          0.77          0.71         0.22 o
   0   3   1         89.51         68.52         0.92 o
   1   3   1        401.01        424.06         4.39 o
   2   3   1         60.86         61.35         0.94 o
   3   3   1          3.04          2.50         0.32 o
   4   3   1         30.54         31.45         0.73 o
   5   3   1         31.38         33.78         0.75 o
   6   3   1          0.32         -0.50         0.60 o
   7   3   1          0.06          0.90         1.01 o
  -7   4   1          2.03          2.37         1.61 o
  -6   4   1          2.68          2.62         0.66 o
  -5   4   1         20.93         19.55         0.74 o
  -4   4   1         25.89         23.77         0.63 o
  -3   4   1          2.34          2.56         0.37 o
  -2   4   1         18.73         19.84         0.50 o
  -1   4   1        411.17        424.44         4.20 o
   0   4   1         32.27         30.93         0.57 o
   1   4   1        529.64        573.08         5.33 o
   2   4   1        154.34        161.51         2.00 o
   3   4   1          8.99          7.81         0.44 o
   4   4   1          8.35          9.88         0.47 o
   5   4   1          0.79          1.93         0.58 o
   6   4   1          1.62          1.93         0.75 o
   7   4   1          0.17          0.43         1.33 o
  -6   5   1          0.03          0.79         0.75 o
  -5   5   1          0.75          0.92         0.53 o
  -4   5   1          1.54          1.93         0.36 o
  -3   5   1         26.63         25.06         0.70 o
  -2   5   1         61.92         68.68         1.08 o
  -1   5   1         11.83         11.89         0.41 o
   0   5   1         12.78         10.05         0.35 o
   1   5   1         35.86         38.63         0.69 o
   2   5   1         11.59          9.27         0.45 o
   3   5   1          9.94          8.80         0.36 o
   4   5   1          8.13          7.89         0.60 o
   5   5   1          9.25          9.85         0.84 o
   6   5   1          0.32         -0.04         0.80 o
  -6   6   1          0.69         -0.64         1.23 o
  -5   6   1          7.09          7.20         0.80 o
  -4   6   1          5.62          5.59         0.53 o
  -3   6   1          7.43          7.97         0.50 o
  -2   6   1          6.82          6.69         0.46 o
  -1   6   1         41.07         42.23         0.90 o
   0   6   1          8.58          7.84         0.41 o
   1   6   1         28.29         28.81         0.70 o
   2   6   1         47.18         52.95         1.08 o
   3   6   1          6.98          6.83         0.53 o
   4   6   1          4.46          4.53         0.71 o
   5   6   1          0.50          0.36         0.79 o
   6   6   1          0.16          0.52         1.31 o
  -5   7   1          0.30         -0.17         1.16 o
  -4   7   1          1.03          0.62         0.64 o
  -3   7   1          3.29          3.61         0.56 o
  -2   7   1          8.69          8.83         0.55 o
  -1   7   1          2.62          2.75         0.45 o
   0   7   1          0.07          0.28         0.34 o
   1   7   1         13.08         15.56         0.66 o
   2   7   1         39.18         39.21         0.99 o
   3   7   1          8.05          7.58         0.66 o
   4   7   1          1.23          1.57         0.69 o
   5   7   1          1.77          1.67         0.90 o
  -4   8   1          0.45          1.27         1.12 o
  -3   8   1          4.26          3.88         0.75 o
  -2   8   1          1.42          1.08         0.64 o
  -1   8   1          5.90          5.59         0.61 o
   0   8   1          9.57          9.76         0.67 o
   1   8   1         19.19         19.39         0.98 o
   2   8   1          7.20          6.69         0.72 o
   3   8   1          0.14          1.08         0.90 o
   4   8   1          0.68          2.51         1.13 o
  -3   9   1          0.06          0.62         1.26 o
  -2   9   1          1.44          1.64         0.93 o
  -1   9   1          0.18         -0.41         1.10 o
   0   9   1          0.70         -0.69         0.99 o
   1   9   1         14.91         15.63         1.39 o
   2   9   1          2.85          2.23         1.02 o
   3   9   1          0.42         -0.58         1.35 o
  -1  10   1          0.41          1.84         1.64 o
   0  10   1          8.99          7.71         1.60 o
   1  10   1          1.59          1.52         1.25 o
  -7   0   2          0.77          0.73         1.09 o
  -6   0   2          1.19          1.29         0.64 o
  -5   0   2          1.72          1.14         0.47 o
  -4   0   2          9.83          9.79         0.49 o
  -3   0   2        258.66        259.71         3.74 o
  -2   0   2        167.24        172.53         2.56 o
  -1   0   2         89.73         88.53         1.40 o
   0   0   2        126.18         73.84         1.11 o
   1   0   2         26.51         27.82         0.69 o
   2   0   2          6.99          6.81         0.34 o
   3   0   2         82.23         81.85         1.51 o
   4   0   2          2.62          2.72         0.49 o
   5   0   2         35.06         35.03         1.21 o
   6   0   2          0.92          1.67         0.77 o
   7   0   2          0.27          0.17         2.27 o
  -7   1   2          1.46          1.93         0.77 o
  -6   1   2          6.11          6.08         0.53 o
  -5   1   2          0.53          0.21         0.37 o
  -4   1   2         58.85         60.92         0.94 o
  -3   1   2         44.08         42.71         0.67 o
  -2   1   2         15.98         14.62         0.28 o
  -1   1   2        948.14        894.81        10.54 o
   0   1   2        714.04        645.11         6.36 o
   2   1   2        692.09        724.40         6.49 o
   3   1   2         19.86         23.95         0.50 o
   4   1   2          9.65         10.11         0.38 o
   5   1   2          2.25          2.37         0.47 o
   6   1   2         10.40          9.90         0.70 o
   7   1   2          1.08          2.17         1.34 o
  -7   2   2          1.00          0.19         0.99 o
  -6   2   2          2.78          2.04         0.45 o
  -5   2   2         45.39         46.61         0.89 o
  -4   2   2         70.57         73.20         1.11 o
  -3   2   2         11.44         12.57         0.40 o
  -2   2   2        277.16        289.97         3.00 o
  -1   2   2       1272.97       1223.23        15.89 o
   0   2   2       1382.15       1297.93        18.03 o
   1   2   2        560.43        564.46         5.51 o
   2   2   2        124.86        124.67         1.55 o
   3   2   2         10.87          9.16         0.42 o
   4   2   2          8.87          8.94         0.42 o
   5   2   2         21.39         21.91         0.65 o
   6   2   2          3.01          3.07         0.68 o
   7   2   2          2.69          2.71         1.30 o
  -7   3   2          4.82          3.97         0.98 o
  -6   3   2          3.41          4.37         0.58 o
  -5   3   2         16.77         15.45         0.55 o
  -4   3   2          2.21          1.87         0.32 o
  -3   3   2         24.27         21.35         0.56 o
  -2   3   2        198.90        229.57         2.53 o
  -1   3   2        106.75        105.21         1.24 o
   0   3   2         16.72         15.89         0.41 o
   1   3   2        416.29        421.39         4.19 o
   2   3   2        459.49        503.85         5.20 o
   3   3   2        116.72        124.36         1.65 o
   4   3   2         12.92         12.54         0.56 o
   5   3   2          2.85          2.32         0.38 o
   6   3   2          1.02          1.54         0.60 o
   7   3   2          0.26          0.06         1.27 o
  -7   4   2          1.38          2.65         1.66 o
  -6   4   2          0.12          0.58         0.62 o
  -5   4   2          6.56          7.53         0.53 o
  -4   4   2         27.84         29.61         0.76 o
  -3   4   2          4.76          4.41         0.35 o
  -2   4   2        149.51        168.54         2.17 o
  -1   4   2         90.37         96.91         1.19 o
   0   4   2         78.40         78.21         1.07 o
   1   4   2         13.70         11.35         0.44 o
   2   4   2        355.52        402.76         4.28 o
   3   4   2          5.88          4.61         0.38 o
   4   4   2         15.52         14.34         0.63 o
   5   4   2         10.02         11.26         0.72 o
   6   4   2          0.95          0.13         0.75 o
   7   4   2          1.12         -1.05         1.84 o
  -6   5   2          0.59         -0.26         1.02 o
  -5   5   2         13.84         12.67         0.69 o
  -4   5   2         20.73         20.67         0.67 o
  -3   5   2          3.49          3.68         0.37 o
  -2   5   2          7.78          7.48         0.35 o
  -1   5   2         24.64         26.23         0.57 o
   0   5   2         17.06         14.94         0.43 o
   1   5   2          3.34          3.44         0.34 o
   2   5   2          5.52          5.57         0.41 o
   3   5   2        136.39        156.72         2.20 o
   4   5   2          3.81          3.75         0.45 o
   5   5   2          2.49          2.23         0.70 o
   6   5   2          3.44          4.81         1.16 o
  -6   6   2          1.29         -0.15         1.30 o
  -5   6   2          2.11          2.34         0.75 o
  -4   6   2          3.31          2.94         0.48 o
  -3   6   2          0.24          0.30         0.37 o
  -2   6   2         11.90         11.07         0.49 o
  -1   6   2         47.54         49.70         0.92 o
   0   6   2          4.31          3.92         0.35 o
   1   6   2         19.66         20.00         0.62 o
   2   6   2        161.08        200.23         2.75 o
   3   6   2         22.29         21.65         0.69 o
   4   6   2          5.66          5.52         0.67 o
   5   6   2          4.59          5.24         0.89 o
   6   6   2          2.15          1.49         1.27 o
  -5   7   2          4.94          6.08         1.28 o
  -4   7   2          8.13          8.37         0.64 o
  -3   7   2          2.35          2.57         0.43 o
  -2   7   2          4.49          4.95         0.47 o
  -1   7   2         15.14         16.52         0.64 o
   0   7   2          0.53          0.50         0.37 o
   1   7   2          6.18          5.41         0.54 o
   2   7   2         27.50         29.66         0.86 o
   3   7   2          4.98          3.08         0.59 o
   4   7   2          3.84          3.44         0.70 o
   5   7   2          2.52          0.39         0.90 o
  -4   8   2          0.13         -0.11         1.12 o
  -3   8   2          0.63          0.78         0.78 o
  -2   8   2          7.62          7.23         0.72 o
  -1   8   2          0.92          1.05         0.53 o
   0   8   2          8.05          8.31         0.64 o
   1   8   2          9.37          9.96         0.85 o
   2   8   2          9.88          8.47         0.76 o
   3   8   2          0.47          0.36         0.82 o
   4   8   2          0.21         -1.14         1.14 o
  -3   9   2          0.20          0.02         1.30 o
  -2   9   2          0.21          1.89         1.01 o
  -1   9   2          0.65         -0.43         1.03 o
   0   9   2          1.77         -0.17         0.94 o
   1   9   2          7.63          8.10         1.21 o
   2   9   2          6.41          7.33         1.38 o
   3   9   2          0.42         -1.53         1.53 o
  -1  10   2          0.08          1.25         2.38 o
   0  10   2          0.58          0.56         1.33 o
   1  10   2          1.77          1.52         1.27 o
  -7   0   3          0.61          0.62         1.46 o
  -6   0   3          0.02          0.71         0.82 o
  -5   0   3          9.69          9.82         0.78 o
  -4   0   3          6.87          7.30         0.58 o
  -3   0   3         37.77         33.78         0.97 o
  -2   0   3         10.07          8.99         0.42 o
  -1   0   3        367.65        343.88         4.64 o
   0   0   3        118.04         99.12         1.29 o
   1   0   3        134.89        113.44         1.97 o
   2   0   3          3.30          2.80         0.40 o
   3   0   3         11.78         12.77         0.70 o
   4   0   3          0.31          0.39         0.39 o
   5   0   3         17.57         19.06         0.97 o
   6   0   3          3.11          1.91         0.67 o
   7   0   3          0.70          2.11         1.55 o
  -7   1   3          0.28          0.32         0.94 o
  -6   1   3          0.37          0.83         0.62 o
  -5   1   3         23.58         22.39         0.70 o
  -4   1   3         16.21         15.52         0.47 o
  -3   1   3          5.71          4.97         0.29 o
  -2   1   3         39.27         35.91         0.56 o
  -1   1   3        293.01        289.97         3.00 o
   0   1   3        737.78        680.43         6.05 o
   1   1   3        195.07        190.64         1.92 o
   2   1   3         57.09         51.01         0.79 o
   3   1   3         53.36         58.91         0.85 o
   4   1   3         23.68         22.22         0.61 o
   5   1   3          0.39          0.45         0.37 o
   6   1   3          5.44          4.89         0.53 o
   7   1   3          1.61          1.12         1.31 o
  -7   2   3          7.40          5.97         1.77 o
  -6   2   3         10.89         10.71         0.73 o
  -5   2   3          8.36          8.91         0.41 o
  -4   2   3         43.58         42.04         0.84 o
  -3   2   3          4.69          4.05         0.28 o
  -2   2   3        177.94        187.96         2.41 o
  -1   2   3        178.57        188.85         2.04 o
   0   2   3        159.37        147.24         1.69 o
   1   2   3         40.53         39.91         0.70 o
   2   2   3        408.90        433.85         4.25 o
   3   2   3         28.92         27.53         0.68 o
   4   2   3         18.15         15.67         0.55 o
   5   2   3         14.66         15.12         0.61 o
   6   2   3          1.37         -0.17         0.66 o
   7   2   3          0.02          0.73         1.29 o
  -7   3   3          0.97          2.00         1.21 o
  -6   3   3          4.87          4.39         0.54 o
  -5   3   3         19.10         20.34         0.58 o
  -4   3   3         37.71         40.50         0.82 o
  -3   3   3         67.83         66.69         1.14 o
  -2   3   3        139.70        148.25         2.03 o
  -1   3   3        323.44        349.41         3.47 o
   0   3   3        733.71        750.83         7.37 o
   1   3   3         96.15         89.31         1.23 o
   2   3   3        292.69        312.98         3.44 o
   3   3   3        184.36        206.58         2.53 o
   4   3   3         22.09         19.92         0.66 o
   5   3   3          8.23          8.80         0.55 o
   6   3   3          0.55          1.21         0.64 o
   7   3   3          1.49          3.22         1.53 o
  -7   4   3          1.74          3.30         1.90 o
  -6   4   3          3.56          4.06         0.62 o
  -5   4   3          1.77          1.81         0.44 o
  -4   4   3         20.39         19.92         0.70 o
  -3   4   3         10.71         10.56         0.36 o
  -2   4   3         92.58        103.31         1.32 o
  -1   4   3        413.44        460.91         4.38 o
   0   4   3         94.25         99.30         1.39 o
   1   4   3         31.14         30.17         0.66 o
   2   4   3        226.94        250.38         3.08 o
   3   4   3          6.85          6.50         0.45 o
   4   4   3         29.06         29.51         0.81 o
   5   4   3          3.47          3.30         0.56 o
   6   4   3          2.18          2.21         0.73 o
   7   4   3          0.96         -1.29         2.27 o
  -6   5   3          0.28          2.43         1.02 o
  -5   5   3          5.34          5.70         0.53 o
  -4   5   3          3.82          3.54         0.38 o
  -3   5   3         10.91         11.57         0.47 o
  -2   5   3         13.72         12.77         0.46 o
  -1   5   3         62.48         70.53         1.09 o
   0   5   3        174.64        189.75         2.43 o
   1   5   3          2.76          2.06         0.32 o
   2   5   3         56.90         58.48         1.13 o
   3   5   3        253.83        300.64         3.70 o
   4   5   3          3.66          4.25         0.53 o
   5   5   3          7.85          8.99         0.81 o
   6   5   3          1.90          3.54         0.87 o
  -6   6   3          1.28         -1.05         1.35 o
  -5   6   3          0.63          0.58         0.96 o
  -4   6   3         12.46         13.14         0.98 o
  -3   6   3          0.76          1.14         0.24 o
  -2   6   3          1.54          1.19         0.32 o
  -1   6   3         57.16         65.34         1.20 o
   0   6   3         33.72         32.50         0.79 o
   1   6   3          6.07          6.91         0.51 o
   2   6   3         33.30         34.81         0.87 o
   3   6   3          1.16          0.92         0.45 o
   4   6   3         21.37         19.18         0.93 o
   5   6   3          0.13          0.86         0.84 o
   6   6   3          1.20          1.31         1.40 o
  -5   7   3          1.84         -0.26         1.19 o
  -4   7   3          0.33         -0.82         1.01 o
  -3   7   3          2.57          2.02         0.37 o
  -2   7   3          0.33         -0.39         0.39 o
  -1   7   3          3.05          2.34         0.50 o
   0   7   3         20.61         18.94         0.69 o
   1   7   3          5.15          5.35         0.49 o
   2   7   3          3.38          3.86         0.51 o
   3   7   3         49.55         52.82         1.62 o
   4   7   3          5.10          4.47         0.88 o
   5   7   3          0.08         -0.69         1.05 o
  -4   8   3          1.60         -0.60         1.35 o
  -3   8   3          2.06          4.93         1.36 o
  -2   8   3          0.10          0.32         0.62 o
  -1   8   3          5.10          4.63         0.62 o
   0   8   3         13.24         13.82         0.66 o
   1   8   3          0.96          1.49         0.64 o
   2   8   3          7.49          7.45         0.76 o
   3   8   3          3.24          3.83         0.91 o
   4   8   3          0.24         -0.64         1.18 o
  -3   9   3          1.28          2.94         1.46 o
  -2   9   3          0.13         -0.92         1.26 o
  -1   9   3          0.21          1.67         1.39 o
   0   9   3          1.21          0.71         0.91 o
   1   9   3          0.00          0.32         0.85 o
   2   9   3          0.07         -0.83         1.13 o
   3   9   3          0.18         -0.34         1.43 o
   0  10   3          0.27         -1.39         1.39 o
   1  10   3          0.58         -2.13         2.13 o
  -7   0   4          0.11          1.14         1.74 o
  -6   0   4         23.57         22.88         1.51 o
  -5   0   4        122.55        141.22         2.98 o
  -4   0   4         11.52         11.32         0.66 o
  -3   0   4         69.89         68.14         1.53 o
  -2   0   4          0.35          0.21         0.21 o
  -1   0   4        186.33        173.63         2.69 o
   0   0   4        116.87        102.37         1.50 o
   1   0   4        161.39        122.91         2.06 o
   2   0   4         81.48         76.82         1.71 o
   3   0   4         13.71         16.37         0.82 o
   4   0   4         27.68         27.04         1.16 o
   5   0   4         28.41         25.95         1.27 o
   6   0   4          1.66          2.34         1.13 o
   7   0   4          0.26         -0.60         2.08 o
  -7   1   4          1.26          1.64         1.29 o
  -6   1   4         25.82         23.82         1.08 o
  -5   1   4         19.94         19.14         0.69 o
  -4   1   4          1.40          1.44         0.37 o
  -3   1   4         57.05         60.92         0.94 o
  -2   1   4        168.89        166.38         1.79 o
  -1   1   4        768.30        771.55         7.21 o
   0   1   4         61.87         58.20         0.78 o
   1   1   4        544.88        538.77         5.16 o
   2   1   4        178.23        178.68         1.98 o
   3   1   4         19.81         19.84         0.50 o
   4   1   4         19.58         19.10         0.73 o
   5   1   4          4.07          5.05         0.65 o
   6   1   4          2.90          1.96         0.79 o
   7   1   4          0.14          0.15         1.38 o
  -7   2   4          1.85          2.45         1.29 o
  -6   2   4          7.85          6.86         0.78 o
  -5   2   4         37.84         41.63         0.96 o
  -4   2   4          5.92          5.59         0.31 o
  -3   2   4         31.41         29.71         0.56 o
  -2   2   4        129.28        141.00         1.98 o
  -1   2   4        103.72         99.30         1.20 o
   0   2   4        243.87        243.83         2.61 o
   1   2   4        248.29        260.76         2.69 o
   2   2   4         11.06         11.14         0.40 o
   3   2   4         13.57         14.66         0.46 o
   4   2   4         39.58         41.86         0.78 o
   5   2   4         23.23         26.71         0.77 o
   6   2   4          1.08          2.30         0.97 o
   7   2   4          0.26          0.96         1.33 o
  -7   3   4          1.45          0.11         1.42 o
  -6   3   4         19.06         19.43         1.10 o
  -5   3   4          3.70          3.92         0.38 o
  -4   3   4         17.25         18.22         0.55 o
  -3   3   4         72.20         81.35         1.42 o
  -2   3   4         91.89        101.06         1.58 o
  -1   3   4        279.42        294.88         3.02 o
   0   3   4         96.73        107.21         1.44 o
   1   3   4        401.26        446.10         4.89 o
   2   3   4          0.04         -0.21         0.21 o
   3   3   4         50.64         46.48         0.89 o
   4   3   4         94.80        108.17         1.64 o
   5   3   4          4.66          4.55         0.51 o
   6   3   4          2.13          2.06         0.73 o
   7   3   4          0.24          0.73         1.69 o
  -7   4   4          3.00          1.01         1.55 o
  -6   4   4          0.51          0.86         0.58 o
  -5   4   4          5.29          5.35         0.43 o
  -4   4   4         45.48         45.98         1.07 o
  -3   4   4         13.99         13.20         0.61 o
  -2   4   4         84.38         94.92         1.54 o
  -1   4   4         30.01         27.33         0.58 o
   0   4   4         18.76         19.35         0.53 o
   1   4   4         46.18         50.75         0.86 o
   2   4   4         59.44         60.92         1.08 o
   3   4   4         20.50         18.38         0.60 o
   4   4   4        112.86        131.91         2.02 o
   5   4   4         10.75         11.39         0.72 o
   6   4   4          0.68          2.54         0.99 o
  -6   5   4          4.56          4.29         1.21 o
  -5   5   4          1.69          1.84         0.83 o
  -4   5   4          6.68          6.47         0.64 o
  -3   5   4         13.94         13.82         0.69 o
  -2   5   4         34.58         33.89         0.65 o
  -1   5   4         16.09         15.82         0.52 o
   0   5   4         67.25         80.52         1.33 o
   1   5   4          5.01          5.22         0.44 o
   2   5   4         10.65          9.41         0.51 o
   3   5   4         81.34         91.96         1.60 o
   4   5   4         15.91         16.71         0.72 o
   5   5   4          0.52          0.75         0.73 o
   6   5   4          0.19          0.11         1.14 o
  -6   6   4          0.61          1.08         1.38 o
  -5   6   4          2.23          2.54         0.99 o
  -4   6   4          7.45          6.71         0.89 o
  -3   6   4          2.36          2.21         0.56 o
  -2   6   4          2.73          2.32         0.30 o
  -1   6   4         25.79         26.71         0.72 o
   0   6   4         10.28         10.65         0.54 o
   1   6   4          8.69          8.61         0.54 o
   2   6   4          2.36          1.76         0.46 o
   3   6   4         14.60         13.89         0.73 o
   4   6   4         22.11         20.76         1.14 o
   5   6   4          2.41          2.00         0.93 o
   6   6   4          1.36         -2.56         2.56 o
  -5   7   4          0.62         -0.28         1.05 o
  -4   7   4          0.04          0.11         0.91 o
  -3   7   4          1.37          1.10         0.71 o
  -2   7   4          1.53          2.06         0.35 o
  -1   7   4          3.54          3.47         0.50 o
   0   7   4         17.70         18.94         0.73 o
   1   7   4          4.15          3.51         0.57 o
   2   7   4          6.92          6.50         0.54 o
   3   7   4         17.57         18.26         0.91 o
   4   7   4          8.05          7.66         1.10 o
   5   7   4          0.16          1.29         1.24 o
  -4   8   4          1.28         -1.16         1.18 o
  -3   8   4          2.67          2.02         1.05 o
  -2   8   4          0.09          0.11         0.60 o
  -1   8   4          0.21          0.19         0.60 o
   0   8   4          6.34          6.26         0.79 o
   1   8   4         11.09         11.86         0.99 o
   2   8   4          1.25          0.64         0.82 o
   3   8   4          4.88          2.93         1.22 o
   4   8   4          2.85          1.93         1.22 o
  -3   9   4          0.88         -0.32         1.46 o
  -2   9   4          2.26          1.67         1.28 o
  -1   9   4          1.14         -0.92         1.22 o
   0   9   4          0.83         -0.85         0.85 o
   1   9   4          1.57          1.12         0.99 o
   2   9   4          0.26          0.30         1.37 o
   3   9   4          0.47          0.60         1.52 o
   0  10   4          1.13         -0.09         2.98 o
  -7   0   5          0.86          1.35         1.80 o
  -6   0   5         29.79         28.51         1.63 o
  -5   0   5         57.12         64.29         1.78 o
  -4   0   5         29.22         27.58         0.97 o
  -3   0   5         65.21         64.07         1.71 o
  -2   0   5        400.58        466.49         6.41 o
  -1   0   5        135.23        135.99         2.05 o
   0   0   5        227.02        249.50         3.37 o
   1   0   5        417.48        455.15         6.33 o
   2   0   5        229.18        238.93         4.15 o
   3   0   5         88.57         82.78         1.86 o
   4   0   5         18.34         19.31         1.02 o
   5   0   5          0.54          0.86         0.86 o
   6   0   5         22.71         19.67         1.69 o
   7   0   5          1.37          0.34         2.09 o
  -7   1   5          0.45         -1.45         1.45 o
  -6   1   5         29.04         25.52         1.12 o
  -5   1   5        161.21        203.65         2.78 o
  -4   1   5          8.29          7.79         0.44 o
  -3   1   5         47.07         48.33         0.84 o
  -2   1   5        314.20        360.41         3.87 o
  -1   1   5         74.87         82.61         1.18 o
   0   1   5         22.55         21.78         0.43 o
   1   1   5        282.27        293.14         2.86 o
   2   1   5        163.82        166.14         1.91 o
   3   1   5         16.52         15.89         0.55 o
   4   1   5         27.35         29.11         0.80 o
   5   1   5         86.06         97.92         1.93 o
   6   1   5          0.04         -0.04         0.91 o
   7   1   5          0.40         -1.38         1.38 o
  -7   2   5          0.81          1.46         1.01 o
  -6   2   5         23.83         23.64         1.13 o
  -5   2   5         16.13         15.23         0.61 o
  -4   2   5         17.37         15.37         0.51 o
  -3   2   5         69.00         76.09         1.05 o
  -2   2   5        278.48        321.07         3.65 o
  -1   2   5         75.19         71.08         0.94 o
   0   2   5         31.14         28.16         0.44 o
   1   2   5        219.69        251.12         2.64 o
   2   2   5         68.46         71.47         1.10 o
   3   2   5          2.05          1.91         0.28 o
   4   2   5        105.30        113.84         1.68 o
   5   2   5         21.83         21.57         0.95 o
   6   2   5          5.09          3.44         1.17 o
   7   2   5          3.13          4.76         1.60 o
  -7   3   5          2.37          2.17         1.42 o
  -6   3   5          7.83          7.43         0.76 o
  -5   3   5          2.89          2.11         0.39 o
  -4   3   5          5.88          5.52         0.55 o
  -3   3   5         18.96         18.66         0.68 o
  -2   3   5         24.71         23.01         0.67 o
  -1   3   5        268.40        275.78         2.77 o
   0   3   5        133.01        133.08         1.60 o
   1   3   5         77.93         89.66         1.23 o
   2   3   5         19.67         20.67         0.50 o
   3   3   5         36.92         39.38         0.81 o
   4   3   5         57.95         63.48         1.25 o
   5   3   5         20.90         23.37         0.76 o
   6   3   5          0.06          0.78         1.05 o
  -7   4   5          1.22         -1.44         2.33 o
  -6   4   5          8.18         10.56         1.48 o
  -5   4   5          0.64          1.14         0.62 o
  -4   4   5         22.22         21.48         0.82 o
  -3   4   5          5.53          6.01         0.50 o
  -2   4   5          2.64          2.75         0.37 o
  -1   4   5         20.11         21.10         0.55 o
   0   4   5         29.36         26.99         0.58 o
   1   4   5         49.61         55.48         0.90 o
   2   4   5          2.07          1.44         0.35 o
   3   4   5          8.56          7.28         0.52 o
   4   4   5         36.88         35.91         0.95 o
   5   4   5          3.81          2.77         0.60 o
   6   4   5          2.77          0.58         1.24 o
  -6   5   5          0.85          0.13         1.11 o
  -5   5   5          0.82         -0.11         0.78 o
  -4   5   5          0.77          1.65         0.62 o
  -3   5   5         10.61         10.59         0.63 o
  -2   5   5         35.55         34.70         0.93 o
  -1   5   5         14.04         13.48         0.51 o
   0   5   5         51.86         52.68         0.94 o
   1   5   5         21.03         19.96         0.70 o
   2   5   5          8.60          8.80         0.52 o
   3   5   5          1.85          1.96         0.49 o
   4   5   5          1.94          2.00         0.54 o
   5   5   5          1.13          0.41         0.79 o
   6   5   5          0.09          1.76         1.21 o
  -6   6   5          0.29         -0.28         1.48 o
  -5   6   5          0.54          1.33         0.92 o
  -4   6   5         10.31         13.00         1.04 o
  -3   6   5          0.36          1.16         0.69 o
  -2   6   5         10.52          9.41         0.34 o
  -1   6   5         14.57         17.02         0.61 o
   0   6   5         13.36         14.41         0.53 o
   1   6   5          5.08          5.33         0.56 o
   2   6   5          0.23          0.09         0.38 o
   3   6   5          7.45          5.99         0.64 o
   4   6   5          5.90          6.57         0.88 o
   5   6   5          3.54          3.08         0.99 o
  -5   7   5          0.37          1.16         1.31 o
  -4   7   5          1.37          3.07         1.09 o
  -3   7   5          7.51          7.94         0.97 o
  -2   7   5          0.56          0.50         0.35 o
  -1   7   5          0.05          0.26         0.47 o
   0   7   5          8.78          8.69         0.55 o
   1   7   5         18.86         19.39         0.86 o
   2   7   5          1.50          2.38         0.67 o
   3   7   5          0.97          0.52         0.60 o
   4   7   5          2.62          1.74         0.86 o
   5   7   5          1.22          1.14         1.10 o
  -4   8   5          0.07         -0.15         1.14 o
  -3   8   5          2.49          2.13         1.25 o
  -2   8   5          2.05          1.70         0.71 o
  -1   8   5          0.47          0.62         0.58 o
   0   8   5          3.81          2.80         0.73 o
   1   8   5          0.67         -0.36         0.73 o
   2   8   5          1.24          1.64         0.87 o
   3   8   5          0.31          0.30         1.01 o
   4   8   5          1.83          0.39         1.35 o
  -3   9   5          0.18          0.79         1.63 o
  -2   9   5          0.45         -0.52         1.42 o
  -1   9   5          1.25          0.21         1.20 o
   0   9   5          0.93         -1.10         1.18 o
   1   9   5          4.68          2.19         1.14 o
   2   9   5          2.77          2.56         1.27 o
   3   9   5          2.63         -1.49         4.78 o
  -7   0   6          1.77          0.32         1.69 o
  -6   0   6          4.62          3.72         0.86 o
  -5   0   6        143.71        163.17         3.55 o
  -4   0   6         42.07         40.56         1.24 o
  -3   0   6         17.48         21.40         0.86 o
  -2   0   6        248.99        283.85         4.22 o
  -1   0   6        127.62        119.24         1.92 o
   0   0   6          9.40         10.65         0.45 o
   1   0   6         71.69         72.33         1.58 o
   2   0   6         89.62         89.14         1.92 o
   3   0   6          7.81          9.22         0.76 o
   4   0   6          0.07          0.19         0.69 o
   5   0   6         26.62         29.16         1.65 o
   6   0   6         16.43         14.87         1.82 o
   7   0   6          0.04          0.17         2.01 o
  -7   1   6          0.34          0.39         1.22 o
  -6   1   6          7.28          6.86         0.90 o
  -5   1   6         29.59         31.04         0.83 o
  -4   1   6         20.43         20.00         0.58 o
  -3   1   6         22.82         22.88         0.58 o
  -2   1   6         28.76         26.76         0.58 o
  -1   1   6        754.40        889.83         8.02 o
   0   1   6        232.94        248.62         2.49 o
   1   1   6        148.28        154.41         1.73 o
   2   1   6        134.90        151.31         1.82 o
   3   1   6         27.70         26.80         0.72 o
   4   1   6         18.13         17.09         0.73 o
   5   1   6         32.96         35.53         1.27 o
   6   1   6          0.27         -0.90         1.07 o
   7   1   6          0.46          0.13         1.39 o
  -7   2   6          0.74          1.74         1.48 o
  -6   2   6          0.06         -0.39         0.64 o
  -5   2   6         56.53         63.40         1.11 o
  -4   2   6         23.34         25.06         0.60 o
  -3   2   6         26.49         25.43         0.51 o
  -2   2   6         43.47         45.04         0.81 o
  -1   2   6         20.08         17.98         0.43 o
   0   2   6        140.72        144.10         1.67 o
   1   2   6         24.48         23.77         0.54 o
   2   2   6         55.86         57.71         0.99 o
   3   2   6         35.76         36.42         0.78 o
   4   2   6         30.15         31.30         0.83 o
   5   2   6         20.49         18.06         1.10 o
   6   2   6          9.03          8.12         1.51 o
   7   2   6          0.58          1.16         3.05 o
  -7   3   6          0.69         -0.79         1.26 o
  -6   3   6          0.76          0.62         0.71 o
  -5   3   6          2.61          2.32         0.71 o
  -4   3   6         25.32         25.90         0.75 o
  -3   3   6         15.47         14.13         0.59 o
  -2   3   6         46.03         40.79         0.95 o
  -1   3   6         93.99         93.93         1.26 o
   0   3   6         12.64         10.41         0.33 o
   1   3   6         10.50          9.88         0.38 o
   2   3   6          1.54          1.35         0.32 o
   3   3   6          6.92          5.85         0.40 o
   4   3   6          2.82          2.57         0.39 o
   5   3   6          8.83          9.47         0.74 o
   6   3   6          1.30          2.02         1.25 o
  -6   4   6          0.44          0.06         1.14 o
  -5   4   6          0.71          0.52         0.63 o
  -4   4   6         14.62         15.27         0.72 o
  -3   4   6          4.35          3.86         0.44 o
  -2   4   6         45.39         48.14         1.03 o
  -1   4   6         37.78         36.87         0.79 o
   0   4   6          7.98          7.60         0.43 o
   1   4   6          8.58          7.15         0.40 o
   2   4   6          4.56          4.95         0.39 o
   3   4   6          2.96          3.08         0.39 o
   4   4   6          1.04          1.16         0.45 o
   5   4   6          0.81          0.75         0.54 o
   6   4   6          0.04         -0.36         1.11 o
  -6   5   6          0.11         -0.82         1.22 o
  -5   5   6          2.53          1.44         0.81 o
  -4   5   6          0.66          0.52         0.63 o
  -3   5   6          6.64          6.98         0.49 o
  -2   5   6         11.17         11.20         0.56 o
  -1   5   6         17.92         16.94         0.61 o
   0   5   6          3.87          4.16         0.42 o
   1   5   6          1.87          1.54         0.37 o
   2   5   6          9.98         11.29         0.53 o
   3   5   6          2.37          1.83         0.48 o
   4   5   6          0.06         -0.54         0.64 o
   5   5   6          1.27          0.17         0.70 o
   6   5   6          0.26          1.16         2.85 o
  -6   6   6          0.82          2.45         3.18 o
  -5   6   6          0.12         -0.82         0.82 o
  -4   6   6          5.94          5.61         0.88 o
  -3   6   6          6.95          5.68         0.77 o
  -2   6   6         18.28         19.06         0.69 o
  -1   6   6          7.09          6.15         0.48 o
   0   6   6          2.63          2.15         0.43 o
   1   6   6          3.96          3.63         0.60 o
   2   6   6          1.87          1.54         0.32 o
   3   6   6          0.21          0.11         0.60 o
   4   6   6          0.83          1.84         0.83 o
   5   6   6          0.84         -0.32         1.22 o
  -5   7   6          0.37          0.78         1.46 o
  -4   7   6          6.13          6.17         1.20 o
  -3   7   6          1.32          1.44         0.79 o
  -2   7   6          0.68          0.71         0.34 o
  -1   7   6          6.03          6.24         0.56 o
   0   7   6          9.05          8.61         0.60 o
   1   7   6          4.96          4.81         0.67 o
   2   7   6          1.35          2.86         0.82 o
   3   7   6          6.14          7.18         0.92 o
   4   7   6          1.08          1.31         1.01 o
  -4   8   6          1.74          1.61         1.41 o
  -3   8   6          2.72          3.61         1.53 o
  -2   8   6          0.25         -0.19         0.97 o
  -1   8   6          1.80          1.91         0.69 o
   0   8   6          4.61          4.29         0.81 o
   1   8   6          1.12         -0.41         0.78 o
   2   8   6          1.02         -0.71         0.88 o
   3   8   6          1.69          2.34         1.13 o
   4   8   6          1.64         -1.49         1.83 o
  -3   9   6          0.00          3.65         2.71 o
  -2   9   6          0.75          0.62         1.50 o
  -1   9   6          1.05          2.62         1.33 o
   0   9   6          1.89          1.16         1.33 o
   1   9   6          0.07         -0.43         1.07 o
   2   9   6          4.94          3.02         1.43 o
  -7   0   7          0.03         -0.15         1.83 o
  -6   0   7         20.81         18.66         1.64 o
  -5   0   7          5.93          5.97         0.81 o
  -4   0   7         27.68         27.87         1.03 o
  -3   0   7         37.55         40.26         1.18 o
  -2   0   7          0.10          0.39         0.36 o
  -1   0   7         51.81         56.94         1.26 o
   0   0   7          0.01         -0.30         0.30 o
   1   0   7        198.79        221.22         3.45 o
   2   0   7         10.16         10.80         0.58 o
   3   0   7        151.23        178.55         3.34 o
   4   0   7         13.40         14.16         0.98 o
   5   0   7         15.40         17.95         1.49 o
   6   0   7         28.11         30.01         2.74 o
  -7   1   7          0.70          0.32         1.28 o
  -6   1   7          4.69          4.51         0.79 o
  -5   1   7         19.40         19.84         0.74 o
  -4   1   7        154.22        180.17         2.24 o
  -3   1   7          1.83          1.54         0.28 o
  -2   1   7         36.42         36.75         0.73 o
  -1   1   7        285.01        327.58         3.19 o
   0   1   7         88.67         97.37         1.19 o
   1   1   7         83.82         91.16         1.15 o
   2   1   7         72.35         83.62         1.19 o
   3   1   7          5.34          6.10         0.37 o
   4   1   7         23.23         24.05         0.86 o
   5   1   7          2.13          2.28         0.81 o
   6   1   7          3.96          3.42         1.25 o
  -7   2   7          1.96          2.56         1.38 o
  -6   2   7          5.86          5.41         0.78 o
  -5   2   7          5.53          5.50         0.52 o
  -4   2   7         80.10         90.01         1.41 o
  -3   2   7         52.14         58.84         0.92 o
  -2   2   7          7.00          7.60         0.33 o
  -1   2   7          4.74          3.99         0.30 o
   0   2   7        104.51        111.97         1.47 o
   1   2   7          1.03          0.52         0.30 o
   2   2   7          4.19          4.06         0.34 o
   3   2   7         42.13         43.87         0.92 o
   4   2   7          1.99          1.23         0.53 o
   5   2   7          4.13          3.59         0.90 o
   6   2   7          7.86          9.79         1.68 o
  -7   3   7          3.00          1.72         2.15 o
  -6   3   7          8.53          9.36         1.45 o
  -5   3   7          2.16          0.98         0.66 o
  -4   3   7         42.71         49.05         0.97 o
  -3   3   7         24.84         23.46         0.76 o
  -2   3   7          9.09          8.12         0.42 o
  -1   3   7         13.70         13.04         0.40 o
   0   3   7        124.22        131.16         1.80 o
   1   3   7         22.12         20.34         0.54 o
   2   3   7          5.42          5.76         0.42 o
   3   3   7         31.96         33.83         0.86 o
   4   3   7          8.74          8.42         0.51 o
   5   3   7          1.59          0.75         0.92 o
   6   3   7          1.72          1.65         1.48 o
  -6   4   7          0.04          0.36         1.18 o
  -5   4   7          2.06          2.93         0.62 o
  -4   4   7         19.64         17.91         0.82 o
  -3   4   7          8.49          8.05         0.58 o
  -2   4   7         18.56         18.90         0.73 o
  -1   4   7          6.70          5.65         0.33 o
   0   4   7          8.82          9.16         0.34 o
   1   4   7         19.09         19.76         0.58 o
   2   4   7          7.39          7.43         0.50 o
   3   4   7          3.94          4.29         0.48 o
   4   4   7          7.93          7.40         0.73 o
   5   4   7          0.78         -0.06         0.80 o
   6   4   7          0.67          1.44         1.46 o
  -6   5   7          0.02         -0.09         1.18 o
  -5   5   7          4.14          3.45         0.86 o
  -4   5   7          2.07          2.28         0.64 o
  -3   5   7         69.21         76.25         1.46 o
  -2   5   7          9.51         10.41         0.63 o
  -1   5   7         56.75         58.20         1.20 o
   0   5   7         30.90         32.50         0.79 o
   1   5   7          0.35          0.71         0.43 o
   2   5   7          3.89          4.21         0.38 o
   3   5   7          0.59          0.17         0.49 o
   4   5   7          1.69          1.70         0.71 o
   5   5   7          0.25          0.02         1.13 o
  -5   6   7          0.76         -0.28         1.10 o
  -4   6   7          0.60          0.32         0.85 o
  -3   6   7          8.28          9.85         0.70 o
  -2   6   7          2.92          3.68         0.34 o
  -1   6   7          7.52          7.05         0.49 o
   0   6   7          8.68          8.37         0.56 o
   1   6   7         13.35         15.41         0.66 o
   2   6   7          2.58          3.02         0.63 o
   3   6   7          0.85          0.52         0.69 o
   4   6   7          3.60          3.86         0.82 o
   5   6   7          0.36         -0.17         1.35 o
  -5   7   7          0.16          2.45         4.17 o
  -4   7   7          3.98          3.51         1.11 o
  -3   7   7         12.64         12.64         1.22 o
  -2   7   7         10.18          9.62         0.95 o
  -1   7   7          5.33          5.22         0.57 o
   0   7   7          9.19         11.07         0.65 o
   1   7   7          4.80          4.97         0.79 o
   2   7   7          0.57          0.47         0.86 o
   3   7   7          0.64          0.28         0.90 o
   4   7   7          0.24         -0.54         1.11 o
  -4   8   7          1.90          4.43         2.65 o
  -3   8   7          5.30          3.81         1.34 o
  -2   8   7          1.47          2.80         1.24 o
  -1   8   7          0.10          0.50         0.86 o
   0   8   7          3.02          2.45         0.89 o
   1   8   7          1.46          1.31         0.84 o
   2   8   7          0.26          0.62         1.12 o
   3   8   7          0.94          1.29         1.16 o
  -2   9   7          0.29          1.76         2.10 o
  -1   9   7          2.34          2.56         1.72 o
   0   9   7          0.68          0.95         1.14 o
   1   9   7          0.25         -0.41         1.05 o
   2   9   7          0.25          1.27         1.79 o
  -7   0   8          0.03         -0.30         1.91 o
  -6   0   8          0.12          0.24         1.37 o
  -5   0   8          0.00         -0.17         0.75 o
  -4   0   8         27.70         28.61         1.09 o
  -3   0   8          4.93          4.99         0.56 o
  -2   0   8         32.65         29.41         0.90 o
  -1   0   8          0.82          0.58         0.39 o
   0   0   8        568.78        656.94         8.08 o
   1   0   8          8.66          6.24         0.46 o
   2   0   8         23.97         23.82         0.99 o
   3   0   8          5.45          5.14         0.69 o
   4   0   8         27.31         24.09         1.32 o
   5   0   8          3.01          1.61         1.22 o
   6   0   8          0.13          1.40         1.79 o
  -7   1   8          0.40          1.89         1.63 o
  -6   1   8          6.34          6.64         0.93 o
  -5   1   8          3.97          3.88         0.53 o
  -4   1   8         40.73         40.26         0.94 o
  -3   1   8         61.97         72.02         1.18 o
  -2   1   8         46.12         45.98         0.82 o
  -1   1   8          5.57          5.18         0.29 o
   0   1   8        111.33        120.66         1.43 o
   1   1   8          2.51          2.17         0.23 o
   2   1   8          5.03          4.55         0.36 o
   3   1   8         55.83         56.38         1.04 o
   4   1   8          1.64          1.12         0.63 o
   5   1   8          2.33          2.50         0.95 o
   6   1   8          9.40          9.93         1.52 o
  -7   2   8          2.48          2.81         1.69 o
  -6   2   8          5.27          6.31         0.91 o
  -5   2   8          1.88          2.19         0.60 o
  -4   2   8         11.03         10.47         0.45 o
  -3   2   8         46.04         48.14         0.90 o
  -2   2   8          0.73          0.26         0.28 o
  -1   2   8         15.31         14.44         0.42 o
   0   2   8        104.45        118.84         1.62 o
   1   2   8         20.76         20.80         0.59 o
   2   2   8         15.28         15.92         0.59 o
   3   2   8         13.43         14.66         0.53 o
   4   2   8         21.52         23.59         0.95 o
   5   2   8          1.84          2.17         0.97 o
   6   2   8          2.74          4.20         1.25 o
  -6   3   8          4.17          4.29         1.21 o
  -5   3   8          1.11          0.92         0.52 o
  -4   3   8         34.30         32.55         0.95 o
  -3   3   8        125.34        151.31         2.28 o
  -2   3   8         42.30         44.30         0.93 o
  -1   3   8         17.89         16.86         0.46 o
   0   3   8          4.98          5.10         0.44 o
   1   3   8          7.53          7.55         0.46 o
   2   3   8          2.89          2.56         0.49 o
   3   3   8         18.32         16.33         0.67 o
   4   3   8          8.72          9.41         0.63 o
   5   3   8          1.23         -0.13         1.00 o
   6   3   8          0.33          0.62         1.72 o
  -6   4   8          2.12          1.84         1.22 o
  -5   4   8          4.85          5.31         1.07 o
  -4   4   8          0.71          0.95         0.43 o
  -3   4   8         46.98         51.28         1.13 o
  -2   4   8         45.02         48.33         1.22 o
  -1   4   8         10.48         10.65         0.39 o
   0   4   8         50.73         53.22         1.01 o
   1   4   8         14.61         16.60         0.64 o
   2   4   8          4.77          4.14         0.56 o
   3   4   8          1.30          1.74         0.45 o
   4   4   8          2.04          1.93         0.62 o
   5   4   8          6.20          7.55         1.22 o
   6   4   8          1.38         -2.62         2.62 o
  -6   5   8          2.92          2.83         1.33 o
  -5   5   8          0.01          0.52         0.96 o
  -4   5   8          2.28          2.69         0.78 o
  -3   5   8         32.28         38.34         1.21 o
  -2   5   8         51.12         55.20         1.31 o
  -1   5   8         19.15         21.87         0.69 o
   0   5   8         12.22         12.64         0.53 o
   1   5   8         27.23         29.31         0.75 o
   2   5   8          0.47          0.28         0.34 o
   3   5   8          4.81          4.43         0.60 o
   4   5   8         10.57         11.51         1.04 o
   5   5   8          1.34         -0.19         1.18 o
  -5   6   8          1.55          1.72         1.70 o
  -4   6   8          0.51         -0.86         1.01 o
  -3   6   8         19.52         20.13         1.04 o
  -2   6   8         50.94         56.73         1.60 o
  -1   6   8          1.09          0.54         0.41 o
   0   6   8          2.68          1.78         0.49 o
   1   6   8          9.33         10.71         0.64 o
   2   6   8          0.63          0.95         0.71 o
   3   6   8          1.23          1.33         0.69 o
   4   6   8          1.71          0.86         0.84 o
   5   6   8          1.00          2.41         2.22 o
  -4   7   8          1.19          2.26         1.22 o
  -3   7   8         16.41         14.84         1.28 o
  -2   7   8          4.42          4.87         0.88 o
  -1   7   8          1.41          1.19         0.63 o
   0   7   8          0.09         -0.45         0.53 o
   1   7   8          3.86          3.54         0.87 o
   2   7   8          1.29          0.15         1.01 o
   3   7   8          0.16          1.10         1.01 o
   4   7   8          2.65          0.47         1.48 o
  -3   8   8          1.73          2.13         1.53 o
  -2   8   8          3.50          3.68         1.26 o
  -1   8   8          0.28         -0.79         0.88 o
   0   8   8          1.01          0.47         1.25 o
   1   8   8          3.09          1.51         0.87 o
   2   8   8          0.39          1.51         1.18 o
   3   8   8          1.00         -0.96         1.52 o
  -1   9   8          0.07         -0.95         1.34 o
   0   9   8          0.52         -0.52         1.61 o
   1   9   8          0.66          2.96         1.99 o
  -6   0   9          3.13          3.44         1.44 o
  -5   0   9          0.04          0.75         0.82 o
  -4   0   9          7.25          6.86         0.85 o
  -3   0   9         30.80         31.55         1.14 o
  -2   0   9         35.00         32.98         0.96 o
  -1   0   9          2.60          1.91         0.44 o
   0   0   9          3.05          2.56         0.43 o
   1   0   9          2.75          1.97         0.43 o
   2   0   9         33.89         31.50         1.30 o
   3   0   9          5.98          5.57         0.81 o
   4   0   9          4.18          2.32         1.14 o
   5   0   9          0.05          0.26         1.51 o
   6   0   9          1.32          3.56         1.73 o
  -7   1   9          0.03         -0.30         2.21 o
  -6   1   9          0.01         -0.17         0.83 o
  -5   1   9          2.70          1.64         0.53 o
  -4   1   9          4.26          3.56         0.37 o
  -3   1   9         15.10         15.01         0.54 o
  -2   1   9         12.52         10.89         0.46 o
  -1   1   9         24.13         21.22         0.55 o
   0   1   9         22.43         21.35         0.56 o
   1   1   9         33.85         32.76         0.64 o
   2   1   9         16.91         18.70         0.60 o
   3   1   9         29.68         30.88         0.82 o
   4   1   9          1.65          2.11         0.77 o
   5   1   9          0.13         -0.24         0.97 o
   6   1   9          0.27          0.19         1.36 o
  -6   2   9          4.20          4.39         1.55 o
  -5   2   9          2.00          1.35         0.58 o
  -4   2   9          0.78          0.83         0.32 o
  -3   2   9         23.14         21.83         0.65 o
  -2   2   9          7.56          6.33         0.40 o
  -1   2   9        117.06        128.52         1.68 o
   0   2   9         35.76         38.06         0.80 o
   1   2   9         33.33         30.12         0.71 o
   2   2   9         25.27         24.82         0.60 o
   3   2   9          0.27          0.09         0.45 o
   4   2   9          0.99          1.33         0.75 o
   5   2   9          1.18          0.75         0.86 o
   6   2   9          1.32          2.08         1.42 o
  -6   3   9          0.25         -0.62         1.26 o
  -5   3   9         12.42         13.07         1.04 o
  -4   3   9         14.66         14.73         0.85 o
  -3   3   9         20.70         21.87         0.82 o
  -2   3   9         88.90        103.03         1.51 o
  -1   3   9         37.98         33.46         0.70 o
   0   3   9          8.84          8.02         0.42 o
   1   3   9         27.32         29.16         0.80 o
   2   3   9          0.36          1.10         0.47 o
   3   3   9          7.72          8.47         0.57 o
   4   3   9          0.25          0.34         0.49 o
   5   3   9          0.68          2.45         1.07 o
   6   3   9          0.06          0.04         3.37 o
  -6   4   9          1.05         -0.52         1.16 o
  -5   4   9          3.21          3.01         1.08 o
  -4   4   9          1.20          1.31         0.65 o
  -3   4   9         13.84         13.44         0.78 o
  -2   4   9         79.19         93.30         1.34 o
  -1   4   9        148.89        178.06         2.23 o
   0   4   9          0.42          0.11         0.41 o
   1   4   9          8.51          8.72         0.55 o
   2   4   9         29.65         28.56         0.99 o
   3   4   9          0.23          0.36         0.43 o
   4   4   9          1.03          1.16         0.71 o
   5   4   9          5.65          5.59         1.25 o
  -5   5   9          1.55          0.96         1.18 o
  -4   5   9          2.85          2.51         0.50 o
  -3   5   9         11.89         12.70         0.76 o
  -2   5   9         77.96         88.53         1.92 o
  -1   5   9         25.99         27.97         0.78 o
   0   5   9          0.14         -0.13         0.43 o
   1   5   9         11.06         10.74         0.55 o
   2   5   9          8.29          7.76         0.75 o
   3   5   9          3.70          4.05         0.78 o
   4   5   9          1.36          1.81         0.89 o
   5   5   9          0.35          0.19         1.61 o
  -5   6   9          2.14         -0.32         1.78 o
  -4   6   9          0.91         -0.34         0.92 o
  -3   6   9          4.90          4.67         0.80 o
  -2   6   9         17.12         21.01         1.15 o
  -1   6   9         20.77         20.97         0.85 o
   0   6   9          6.86          7.05         0.57 o
   1   6   9          0.01          0.00         0.21 o
   2   6   9         17.62         17.98         1.02 o
   3   6   9          0.14          0.21         0.79 o
   4   6   9          1.58          0.11         1.60 o
  -4   7   9          0.42          0.41         1.31 o
  -3   7   9          0.54          0.30         1.03 o
  -2   7   9         22.54         20.76         1.22 o
  -1   7   9          5.15          4.41         0.74 o
   0   7   9          2.05          2.47         0.76 o
   1   7   9          5.18          3.45         0.93 o
   2   7   9          0.47          2.23         0.98 o
   3   7   9          1.54          0.62         1.05 o
  -3   8   9          2.67          0.79         1.58 o
  -2   8   9          1.66          2.32         1.24 o
  -1   8   9          2.56          2.13         1.25 o
   0   8   9          0.48          0.71         1.23 o
   1   8   9          0.13         -1.03         1.03 o
   2   8   9          0.95         -0.62         1.12 o
  -6   0  10          0.14         -0.92         1.31 o
  -5   0  10          0.50         -0.32         0.77 o
  -4   0  10          2.15          2.30         0.73 o
  -3   0  10          1.83          0.21         0.54 o
  -2   0  10          1.12          1.74         0.48 o
  -1   0  10         11.90         14.13         0.70 o
   0   0  10        192.90        207.11         3.47 o
   1   0  10         65.97         68.37         1.69 o
   2   0  10         18.76         19.76         0.95 o
   3   0  10          5.87          4.64         0.88 o
   4   0  10          2.33          3.99         1.24 o
   5   0  10          2.68          3.07         1.79 o
   6   0  10          0.22          0.58         2.38 o
  -6   1  10          2.07          1.59         0.95 o
  -5   1  10          1.85          1.64         0.63 o
  -4   1  10         35.14         33.30         0.85 o
  -3   1  10         15.53         16.56         0.56 o
  -2   1  10          5.69          6.26         0.44 o
  -1   1  10         43.53         42.41         0.78 o
   0   1  10         20.32         21.87         0.56 o
   1   1  10          3.40          2.96         0.30 o
   2   1  10          2.26          2.43         0.36 o
   3   1  10         14.15         14.13         0.59 o
   4   1  10          2.45          2.21         0.77 o
   5   1  10          1.62          1.14         1.12 o
   6   1  10          0.42          0.17         1.45 o
  -6   2  10          1.51         -1.14         1.59 o
  -5   2  10          4.15          3.95         0.74 o
  -4   2  10         20.60         19.92         0.66 o
  -3   2  10          2.71          2.43         0.40 o
  -2   2  10          5.07          4.67         0.46 o
  -1   2  10        155.96        178.68         2.35 o
   0   2  10        137.36        147.80         1.92 o
   1   2  10         23.27         22.61         0.66 o
   2   2  10         16.04         15.96         0.59 o
   3   2  10         14.51         14.80         0.68 o
   4   2  10          1.38          1.70         0.72 o
   5   2  10          0.53          1.33         1.03 o
  -6   3  10          3.42          2.62         1.26 o
  -5   3  10          1.56          1.16         0.88 o
  -4   3  10          1.22         -0.09         0.71 o
  -3   3  10          5.66          5.37         0.49 o
  -2   3  10         41.34         43.99         0.86 o
  -1   3  10        128.43        155.33         1.96 o
   0   3  10         26.18         25.71         0.70 o
   1   3  10         11.24         10.14         0.62 o
   2   3  10          7.25          6.22         0.55 o
   3   3  10          6.06          6.50         0.52 o
   4   3  10          0.53          1.14         0.60 o
   5   3  10          1.19         -0.96         1.20 o
  -6   4  10          0.88          2.80         2.50 o
  -5   4  10          0.33          0.19         1.10 o
  -4   4  10          5.35          5.28         0.81 o
  -3   4  10          0.05         -0.13         0.66 o
  -2   4  10          6.75          7.03         0.47 o
  -1   4  10         57.80         64.82         1.12 o
   0   4  10         20.83         21.70         0.73 o
   1   4  10          3.02          3.27         0.55 o
   2   4  10         11.19          9.39         0.74 o
   3   4  10          7.43          7.71         0.80 o
   4   4  10          1.28          1.49         0.78 o
   5   4  10          2.45          2.04         2.14 o
  -5   5  10          1.91          2.23         1.25 o
  -4   5  10          1.44          0.88         0.86 o
  -3   5  10          1.74          2.13         0.70 o
  -2   5  10         14.13         15.92         0.96 o
  -1   5  10          2.02          1.72         0.41 o
   0   5  10          2.12          1.27         0.58 o
   1   5  10          5.49          6.13         0.60 o
   2   5  10          0.02         -0.62         0.69 o
   3   5  10          3.12          3.08         0.75 o
   4   5  10          0.87          1.10         1.31 o
  -4   6  10          0.99         -0.09         1.05 o
  -3   6  10          0.40         -0.67         0.92 o
  -2   6  10          7.64          7.28         0.93 o
  -1   6  10         16.75         16.49         0.94 o
   0   6  10          4.93          5.59         0.77 o
   1   6  10          0.48         -0.52         0.71 o
   2   6  10          3.24          3.65         0.89 o
   3   6  10          0.01         -1.01         1.01 o
   4   6  10          0.16          0.98         1.88 o
  -4   7  10          0.36         -4.13         4.13 o
  -3   7  10          0.38          0.04         1.12 o
  -2   7  10          2.51          2.41         1.25 o
  -1   7  10          5.02          4.01         1.08 o
   0   7  10          4.35          6.24         0.90 o
   1   7  10          0.69          1.12         1.16 o
   2   7  10          0.62          0.00         0.21 o
   3   7  10          0.24         -0.11         1.29 o
  -2   8  10          0.28          1.10         1.44 o
  -1   8  10          4.92          3.30         1.38 o
   0   8  10          1.63          2.57         1.37 o
   1   8  10          0.07          2.41         1.31 o
  -6   0  11          2.96          1.93         1.42 o
  -5   0  11          1.46          2.75         1.57 o
  -4   0  11          3.03          3.12         0.87 o
  -3   0  11         38.10         37.09         1.19 o
  -2   0  11          0.02          0.36         0.51 o
  -1   0  11          9.93          8.74         0.66 o
   0   0  11         59.68         61.50         1.60 o
   1   0  11         35.40         36.70         1.18 o
   2   0  11          0.10         -0.43         0.60 o
   3   0  11         13.65         14.73         1.35 o
   4   0  11          1.12          0.00         0.21 o
   5   0  11          0.20          0.71         1.23 o
  -6   1  11          0.79         -0.02         0.93 o
  -5   1  11          1.78          2.08         0.84 o
  -4   1  11          1.37          1.33         0.51 o
  -3   1  11          0.84          1.08         0.43 o
  -2   1  11         30.15         33.40         0.75 o
  -1   1  11         20.32         19.43         0.61 o
   0   1  11         86.74        106.06         1.62 o
   1   1  11         58.40         60.34         1.08 o
   2   1  11          0.96          1.54         0.39 o
   3   1  11          6.02          6.06         0.55 o
   4   1  11          1.12          3.22         0.90 o
   5   1  11          0.45          1.27         1.24 o
  -6   2  11          1.06         -0.67         1.33 o
  -5   2  11          1.16          1.19         0.63 o
  -4   2  11          0.29         -0.04         0.52 o
  -3   2  11         36.01         35.42         0.88 o
  -2   2  11          7.71          8.69         0.49 o
  -1   2  11          5.89          5.26         0.45 o
   0   2  11         25.90         24.00         0.68 o
   1   2  11          4.45          5.22         0.53 o
   2   2  11         11.48         11.48         0.63 o
   3   2  11          1.61          2.34         0.58 o
   4   2  11          3.02          2.23         0.93 o
   5   2  11          1.56          0.13         1.35 o
  -6   3  11          0.57          0.98         1.90 o
  -5   3  11          1.11          1.64         0.84 o
  -4   3  11          0.23         -0.34         0.70 o
  -3   3  11          0.15          0.11         0.34 o
  -2   3  11          3.52          3.13         0.44 o
  -1   3  11          3.01          2.83         0.34 o
   0   3  11         42.90         44.48         1.05 o
   1   3  11         11.05          9.24         0.59 o
   2   3  11          2.73          2.32         0.61 o
   3   3  11          9.38          7.97         0.78 o
   4   3  11          0.61          0.34         1.26 o
   5   3  11          0.79         -1.05         1.93 o
  -5   4  11          1.71          2.30         1.27 o
  -4   4  11          7.04          7.33         1.05 o
  -3   4  11          1.94          1.97         0.77 o
  -2   4  11          7.91          7.05         0.54 o
  -1   4  11         13.48         13.99         0.69 o
   0   4  11          3.14          3.08         0.52 o
   1   4  11          0.23          0.26         0.61 o
   2   4  11          6.38          8.26         0.88 o
   3   4  11          1.95          0.67         0.79 o
   4   4  11          0.42         -0.60         1.18 o
   5   4  11          0.43         -0.69         2.86 o
  -5   5  11          0.42         -0.15         1.25 o
  -4   5  11          0.56          1.51         0.84 o
  -3   5  11          0.55          1.64         0.90 o
  -2   5  11          2.13          2.02         0.78 o
  -1   5  11         15.04         13.89         0.86 o
   0   5  11          3.59          2.86         0.64 o
   1   5  11          6.58          7.71         0.80 o
   2   5  11          0.82          1.42         0.82 o
   3   5  11          2.45          1.31         1.01 o
   4   5  11          0.36         -0.41         1.40 o
  -4   6  11          0.59          0.60         1.37 o
  -3   6  11          0.14         -0.50         1.14 o
  -2   6  11          2.29          3.51         1.02 o
  -1   6  11          4.92          6.06         0.98 o
   0   6  11          2.79          2.34         0.82 o
   1   6  11          0.22         -0.64         0.92 o
   2   6  11          0.70          0.24         1.10 o
   3   6  11          1.11          1.40         1.16 o
  -3   7  11          0.83         -0.32         1.58 o
  -2   7  11          0.33          0.45         1.42 o
  -1   7  11          2.99          2.69         1.26 o
   0   7  11          1.11          2.00         1.05 o
   1   7  11          0.53          0.95         1.38 o
   2   7  11          0.67          2.34         1.01 o
  -1   8  11          0.59         -1.64         2.54 o
  -6   0  12          1.03         -0.06         1.68 o
  -5   0  12          0.84          1.33         1.36 o
  -4   0  12          0.00         -0.68         0.68 o
  -3   0  12         61.93         59.91         1.79 o
  -2   0  12         19.06         18.82         0.93 o
  -1   0  12         18.92         20.50         0.96 o
   0   0  12         10.18         10.38         0.87 o
   1   0  12         56.33         61.50         1.74 o
   2   0  12          3.02          2.26         0.54 o
   3   0  12          0.07         -0.15         1.25 o
   4   0  12          5.88          4.41         1.46 o
   5   0  12          0.11          2.28         1.68 o
  -6   1  12          0.28          0.36         0.97 o
  -5   1  12          2.30          0.86         0.90 o
  -4   1  12          0.05         -0.28         0.62 o
  -3   1  12          3.25          2.54         0.52 o
  -2   1  12         59.60         63.92         1.26 o
  -1   1  12          2.64          2.72         0.47 o
   0   1  12         49.02         51.34         1.06 o
   1   1  12         79.45         83.62         1.61 o
   2   1  12         45.28         50.48         1.19 o
   3   1  12          3.90          5.07         0.69 o
   4   1  12          0.10          0.78         1.01 o
   5   1  12          1.63          2.93         3.06 o
  -6   2  12          0.72         -1.31         1.42 o
  -5   2  12          0.67          1.65         1.18 o
  -4   2  12          1.23          0.45         0.73 o
  -3   2  12          6.30          5.07         0.56 o
  -2   2  12         37.99         40.73         0.95 o
  -1   2  12          5.38          4.41         0.56 o
   0   2  12         16.10         16.56         0.72 o
   1   2  12         33.69         34.05         1.03 o
   2   2  12         11.50         11.67         0.82 o
   3   2  12          3.10          2.69         1.03 o
   4   2  12          2.10          1.51         1.23 o
   5   2  12          0.30          1.46         2.37 o
  -5   3  12          0.76          0.41         1.25 o
  -4   3  12          1.17          0.62         1.10 o
  -3   3  12          0.58          1.08         0.71 o
  -2   3  12          0.27         -0.36         0.45 o
  -1   3  12         18.29         17.09         0.77 o
   0   3  12         13.24         13.48         0.72 o
   1   3  12          5.58          5.61         0.66 o
   2   3  12         32.63         34.81         1.31 o
   3   3  12          0.15          0.04         0.89 o
   4   3  12          0.95          2.30         1.42 o
  -5   4  12          2.80          2.51         1.22 o
  -4   4  12          1.90          2.99         1.14 o
  -3   4  12          0.49          0.73         0.85 o
  -2   4  12          9.70          9.50         0.74 o
  -1   4  12          0.09          0.45         0.47 o
   0   4  12          0.40         -0.39         0.58 o
   1   4  12          2.40          3.47         0.71 o
   2   4  12          0.95          1.78         0.75 o
   3   4  12          0.40         -0.13         0.96 o
   4   4  12          0.92          1.72         1.25 o
  -4   5  12          0.77         -0.36         1.37 o
  -3   5  12          0.08         -0.45         1.23 o
  -2   5  12          2.01          2.28         1.04 o
  -1   5  12          1.20          0.88         0.73 o
   0   5  12          0.25         -0.04         0.65 o
   1   5  12          0.63          0.41         0.75 o
   2   5  12          2.36          1.52         1.07 o
   3   5  12          0.00          0.41         1.61 o
  -4   6  12          0.64          6.47         3.56 o
  -3   6  12          1.12          2.28         1.16 o
  -2   6  12          0.25         -1.14         1.14 o
  -1   6  12          0.15          0.06         1.23 o
   0   6  12          2.34          0.69         0.84 o
   1   6  12          1.24          1.59         1.07 o
   2   6  12          1.09          0.69         1.25 o
   3   6  12          0.58         -1.12         2.25 o
  -2   7  12          0.07          0.13         1.13 o
  -1   7  12          1.32          1.23         1.33 o
   0   7  12          0.79         -0.60         1.33 o
   1   7  12          0.12          1.03         1.31 o
  -5   0  13          0.13         -0.56         1.44 o
  -4   0  13          1.24          0.54         1.24 o
  -3   0  13         13.87         15.48         1.06 o
  -2   0  13         12.39          9.99         0.94 o
  -1   0  13          1.10          1.65         0.75 o
   0   0  13          2.94          2.37         0.73 o
   1   0  13         55.07         54.72         1.71 o
   2   0  13          8.55         10.35         1.19 o
   3   0  13          1.25          2.99         1.22 o
   4   0  13          2.08          1.40         1.46 o
  -5   1  13          4.78          6.29         1.21 o
  -4   1  13          0.14          0.02         0.65 o
  -3   1  13          1.36          0.47         0.60 o
  -2   1  13         13.49         15.59         0.77 o
  -1   1  13         14.83         13.89         0.66 o
   0   1  13          4.00          3.22         0.47 o
   1   1  13          3.02          3.39         0.65 o
   2   1  13         15.06         16.18         1.08 o
   3   1  13          3.15          3.63         0.79 o
   4   1  13          0.58          0.09         1.22 o
  -5   2  13          0.75         -0.54         1.05 o
  -4   2  13          0.16          0.43         0.85 o
  -3   2  13          5.59          5.72         0.69 o
  -2   2  13          8.40          7.79         0.65 o
  -1   2  13          8.41          7.25         0.65 o
   0   2  13          0.39          0.43         0.58 o
   1   2  13          9.43          9.30         0.93 o
   2   2  13          7.81          8.31         1.04 o
   3   2  13          3.59          4.87         1.23 o
   4   2  13          2.10          2.38         1.29 o
  -5   3  13          0.10         -1.44         1.61 o
  -4   3  13          0.06         -0.45         1.03 o
  -3   3  13          0.15         -0.83         0.92 o
  -2   3  13          6.00          5.99         0.68 o
  -1   3  13          3.38          2.45         0.58 o
   0   3  13          0.93          1.25         0.58 o
   1   3  13         11.67         10.56         0.81 o
   2   3  13          7.98          8.05         1.00 o
   3   3  13          7.29          8.05         1.16 o
   4   3  13          0.01         -0.64         1.52 o
  -4   4  13          0.14          0.67         1.38 o
  -3   4  13          1.51          2.93         1.13 o
  -2   4  13          1.68          0.98         1.01 o
  -1   4  13          9.71          8.39         0.91 o
   0   4  13          2.33          1.19         0.59 o
   1   4  13          3.11          2.96         0.73 o
   2   4  13          6.77          7.20         1.22 o
   3   4  13          2.22          2.94         1.45 o
   4   4  13          0.07         -1.25         3.24 o
  -4   5  13          0.58         -3.13         3.13 o
  -3   5  13          0.40          3.35         1.05 o
  -2   5  13          0.79          1.52         1.18 o
  -1   5  13          0.79          0.67         1.18 o
   0   5  13          1.75          0.36         0.85 o
   1   5  13          3.24          3.65         1.20 o
   2   5  13          2.27          2.81         1.23 o
   3   5  13          3.19          1.19         1.75 o
  -3   6  13          1.96          2.50         1.47 o
  -2   6  13          0.18         -1.10         1.18 o
  -1   6  13          4.51          6.17         1.40 o
   0   6  13          0.05          1.16         1.18 o
   1   6  13          0.38         -0.64         0.88 o
   2   6  13          1.70          3.56         1.73 o
   0   7  13          0.66          1.54         3.41 o
  -5   0  14          3.83          1.08         1.81 o
  -4   0  14          0.39          0.86         1.29 o
  -3   0  14         10.60         11.29         1.28 o
  -2   0  14         14.27         15.45         1.20 o
  -1   0  14          0.04          0.90         0.82 o
   0   0  14          2.05          0.75         0.73 o
   1   0  14          2.01          2.80         1.04 o
   2   0  14          1.59          2.02         0.95 o
   3   0  14          0.36          2.69         1.78 o
   4   0  14          1.94          1.05         2.27 o
  -5   1  14          0.52          0.32         1.09 o
  -4   1  14          0.09          0.28         0.88 o
  -3   1  14          0.82          0.95         0.71 o
  -2   1  14          6.19          5.92         0.63 o
  -1   1  14          0.25         -0.50         0.58 o
   0   1  14          1.07          1.27         0.39 o
   1   1  14          0.37         -0.43         0.84 o
   2   1  14          1.37          1.08         0.97 o
   3   1  14          1.61          2.00         1.10 o
   4   1  14          0.67          0.73         1.99 o
  -5   2  14          1.73          0.26         2.00 o
  -4   2  14          1.49          2.15         1.10 o
  -3   2  14          6.77          6.29         1.35 o
  -2   2  14          2.90          1.72         0.73 o
  -1   2  14          1.02          1.05         0.63 o
   0   2  14          1.05          0.67         0.67 o
   1   2  14          2.61          1.78         0.75 o
   2   2  14          6.58          4.14         0.92 o
   3   2  14          1.81          2.06         1.61 o
  -4   3  14          0.30          0.39         1.07 o
  -3   3  14          1.39         -0.19         1.03 o
  -2   3  14          1.29          1.84         0.82 o
  -1   3  14          2.48          1.78         0.75 o
   0   3  14          5.05          4.31         0.81 o
   1   3  14          0.25          0.90         0.82 o
   2   3  14          0.36         -0.95         0.95 o
   3   3  14          2.39          1.89         1.70 o
  -4   4  14          2.34          0.67         1.40 o
  -3   4  14          0.57          1.31         1.40 o
  -2   4  14          0.98          0.56         1.44 o
  -1   4  14          1.74          2.99         1.06 o
   0   4  14          0.78          0.30         0.92 o
   1   4  14          2.26          0.90         1.09 o
   2   4  14          2.24          3.33         1.52 o
   3   4  14          2.85          2.57         2.26 o
  -3   5  14          1.18          1.16         1.33 o
  -2   5  14          0.05         -0.13         1.39 o
  -1   5  14          1.11          0.95         1.20 o
   0   5  14          9.13          8.53         1.41 o
   1   5  14          0.42          1.78         1.01 o
   2   5  14          3.05         -0.50         1.44 o
  -2   6  14          0.87          0.39         2.94 o
  -1   6  14          1.24          1.29         1.34 o
   0   6  14          0.75          1.65         2.01 o
   1   6  14          0.18          3.44         3.28 o
  -4   0  15          0.16          5.39         2.26 o
  -3   0  15          1.19         -0.06         1.04 o
  -2   0  15         12.32         12.90         1.23 o
  -1   0  15          0.12         -0.71         0.92 o
   0   0  15          0.97          1.14         0.92 o
   1   0  15          0.40         -1.31         2.30 o
   2   0  15          0.05          0.45         2.13 o
   3   0  15          0.06         -2.11         2.11 o
  -4   1  15          2.01          0.28         1.38 o
  -3   1  15          1.30          0.47         0.94 o
  -2   1  15          0.21          0.92         0.88 o
  -1   1  15          0.65          0.67         0.71 o
   0   1  15          2.85          2.34         0.92 o
   1   1  15          0.67          0.58         1.01 o
   2   1  15          0.19          1.74         1.45 o
   3   1  15          0.52          1.65         1.57 o
  -4   2  15          1.91          0.13         1.77 o
  -3   2  15          2.76          3.45         1.40 o
  -2   2  15          1.99          2.62         0.95 o
  -1   2  15          1.18          1.51         0.88 o
   0   2  15          1.65          0.83         0.90 o
   1   2  15          1.52          0.47         1.03 o
   2   2  15          4.31          3.75         1.33 o
   3   2  15          0.38         -1.16         1.80 o
  -3   3  15          0.86         -0.60         1.07 o
  -2   3  15          1.16          0.67         1.14 o
  -1   3  15          0.33         -0.02         0.91 o
   0   3  15          3.27          2.26         1.10 o
   1   3  15          3.26          2.41         1.38 o
   2   3  15          0.61          1.54         1.42 o
  -3   4  15          3.18          4.53         3.91 o
  -2   4  15          0.49         -0.17         1.39 o
  -1   4  15          0.32          0.82         1.33 o
   0   4  15          3.56          2.45         1.22 o
   1   4  15          1.53          1.35         1.21 o
   2   4  15          1.03         -0.28         1.33 o
  -2   5  15          0.18         -0.06         2.91 o
  -1   5  15          0.55          0.50         1.55 o
   0   5  15          1.55          0.96         1.03 o
   1   5  15          1.83          1.93         2.62 o
  -4   0  16          0.00         -0.50         0.78 o
  -3   0  16          0.41          0.34         1.86 o
  -2   0  16          0.03          0.50         1.61 o
  -1   0  16          0.50         -0.58         1.59 o
   0   0  16          0.35          0.64         1.50 o
   1   0  16          3.19          5.99         2.36 o
   2   0  16          0.00          0.95         2.24 o
  -3   1  16          2.80          3.94         1.12 o
  -2   1  16          1.24          0.96         1.03 o
  -1   1  16          0.55          0.36         1.05 o
   0   1  16          0.82          1.52         1.37 o
   1   1  16          0.77          0.67         1.53 o
   2   1  16          1.19          1.10         1.53 o
  -3   2  16          4.70          2.34         1.63 o
  -2   2  16          2.26          0.98         1.22 o
  -1   2  16          0.23         -1.03         1.03 o
   0   2  16          0.12         -0.95         1.23 o
   1   2  16          1.53         -0.56         1.50 o
   2   2  16          0.70         -1.08         1.74 o
  -2   3  16          0.96          3.35         1.51 o
  -1   3  16          0.40         -1.22         1.22 o
   0   3  16          0.19         -0.73         1.27 o
   1   3  16          1.53         -0.13         1.56 o
   2   3  16          0.18          2.17         4.20 o
  -1   4  16          0.61          2.19         1.76 o
   0   4  16          0.03          0.82         1.48 o
   1   4  16          0.93          0.19         1.78 o
  -2   0  17          0.08         -0.47         1.37 o
  -1   0  17          1.12          3.01         1.85 o
   0   0  17          0.36         -0.32         2.01 o
   1   0  17          0.08          1.21         2.49 o
  -2   1  17          0.08         -0.30         1.03 o
  -1   1  17          2.18          1.12         1.14 o
   0   1  17          0.86          0.92         1.18 o
   1   1  17          0.10         -1.87         1.87 o
  -1   2  17          0.01         -0.60         1.37 o
   0   2  17          0.58         -1.54         2.04 o
   1   2  17          0.37         -3.98         3.98 o
   0   3  17          0.28         -2.52         2.52 o
                                                
